# Supplementary material for: Durlobactam to boost the clinical utility of standard of care β-lactams against Mycobacterium abscessus lung disease
Source: Antimicrob Agents Chemother. 2024 Nov 20;69(1):e01046-24. doi: 10.1128/aac.01046-24 (PMC11784023; doi:10.1128/aac.01046-24)
Supplement: Data Set S1 — Complete data set used to create Fig. 2 (MIC distributions). [file aac.01046-24-s0001.xlsx]

## Sheet: Legend
Column legend
erm41 sequevar T28	macrolide-inducible erm41 methyltransferase
erm41 sequevar C28	erm41 methyltransferase negative variant
erm41 sequevar deletion	erm41 deletion (negative)
rrl mutation (2058/2059)	mutation in ribosomal RNA conferring macrolide resistance
IC50 (day 3)	concentration that inhibits 50% growth
IC90 (day 3)	concentration that inhibits 90% growth
MICvis (day 3)	concentration that prevents growth entirely by visual inspection, measured after 3 days of incbuation
MICvis (day 14)	concentration that prevents growth entirely by visual inspection, measured after 14 days of incubation to capture erm41 induction by macrolides
DST	drug susceptibility testing

## Sheet: Master Table
	Strain ID	Species and subspecies	Strain type	erm41 sequevar	rrl mutation (2058/2059)	CLR DST	CLR [ug/mL]				IPM [ug/mL]			IPM [ug/mL] + Fixed DUR 2 ug/mL			IPM [ug/mL] + Fixed DUR 4 ug/mL			IPM [ug/mL] + Fixed DUR 2 ug/mL + SUL 4 ug/mL			IPM [ug/mL] + Fixed DUR 4 ug/mL + SUL 4 ug/mL			FOX [ug/mL]			FOX [ug/mL] + Fixed DUR 2 ug/mL			FOX [ug/mL] + Fixed DUR 4 ug/mL			FOX [ug/mL] + Fixed DUR 2 ug/mL + SUL 4 ug/mL			FOX [ug/mL] + Fixed DUR 4 ug/mL + SUL 4 ug/mL			DUR [ug/mL]			DUR [ug/mL] + Fixed SUL 4 ug/mL
							IC50 (day 3)	IC90 (day 3)	MICvis (day 3)	MICvis (day 14)	IC50 (day 3)	IC90 (day 3)	MICvis (day 3)	IC50 (day 3)	IC90 (day 3)	MICvis (day 3)	IC50 (day 3)	IC90 (day 3)	MICvis (day 3)	IC50 (day 3)	IC90 (day 3)	MICvis (day 3)	IC50 (day 3)	IC90 (day 3)	MICvis (day 3)	IC50 (day 3)	IC90 (day 3)	MICvis (day 3)	IC50 (day 3)	IC90 (day 3)	MICvis (day 3)	IC50 (day 3)	IC90 (day 3)	MICvis (day 3)	IC50 (day 3)	IC90 (day 3)	MICvis (day 3)	IC50 (day 3)	IC90 (day 3)	MICvis (day 3)	IC50 (day 3)	IC90 (day 3)	MICvis (day 3)	IC50 (day 3)	IC90 (day 3)	MICvis (day 3)
	ATCC 19977T	M. abscessus subsp. abscessus ATCC 19977	Reference	T28	wt	R	0.2	1	2	>16	3	6	16	0.7	1.5	2	<0.13	0.5	1	0.6	1.5	2	<0.13	<0.13	0.5	6	12	16	0.7	1	2	<0.13	0.25	0.5	0.4	1	2	<0.13	<0.13	0.25	1.5	3	8	2	2.5	8
	CCUG 50184T	M. abscessus subsp. bolletii CCUG 50184T	Reference	T28	wt	R	0.25	1.5	4	>16	4	16	32	1.5	4	8	0.13	0.8	2	0.5	2	4	<0.13	<0.13	1	10	12	16	0.7	1.5	2	<0.13	0.5	1	0.3	0.8	2	<0.13	0.13	0.5	3	6	8	2.5	3	8
	CCUG 48898T	M. abscessus subsp. massiliense CCUG 48898T	Reference	Deletion	wt	S	<0.25	<0.25	0.5	<0.25	10	25	64	2.5	6	16	<0.13	3	8	1.5	6	16	<0.13	2	4	12	15	32	0.8	2	4	0.13	1.5	2	0.4	1.5	2	<0.13	1	2	3.5	6	8	3	5	8
	Bamboo	M.abscessus subsp. abscessus Bamboo	Clinical	C28	wt	S	<0.25	0.2	0.5	<0.25	4.5	7	16	0.8	1.5	2	<0.13	<0.13	<0.13	0.2	0.8	2	<0.13	<0.13	<0.13	10	15	16	0.5	0.8	2	<0.13	<0.13	<0.13	0.2	0.8	1	<0.13	<0.13	<0.13	3	3.5	8	2.5	3	4
	M9	M. abscessus subsp. abscessus M9	Clinical	T28	wt	R	0.2	0.8	2	16	3	7	16	0.8	1.5	4	<0.13	<0.13	<0.13	0.25	1.2	2	<0.13	<0.13	<0.13	7	12	16	0.8	1.5	2	<0.13	<0.13	<0.13	0.3	0.8	1	<0.13	<0.13	<0.13	3.5	4	8	3	3.5	4
	M199	M. abscessus subsp. abscessus M199	Clinical	T28	wt	R	0.25	2.5	8	>16	5	9	16	1.5	2.5	4	<0.13	<0.13	<0.13	0.6	2	4	<0.13	<0.13	<0.13	6	12	16	0.8	1.5	2	<0.13	<0.13	<0.13	0.3	1	2	<0.13	<0.13	<0.13		3.5	8	2.5	3	4
	M337	M. abscessus subsp. abscessus M337	Clinical	T28	wt	R	0.2	0.8	2	8	4	7	16	1.2	1.5	4	<0.13	0.5	1	0.5	1.5	2	<0.13	0.3	0.5	8	12	16	0.8	1.5	2	<0.13	0.3	0.5	0.4	0.8	2	<0.13	0.3	0.5		3.5	8		3.5	8
	M404	M. abscessus subsp. abscessus M404	Clinical	C28	wt	S	<0.25	<0.25	<0.25	<0.25	5	10	16	0.5	1.5	2	<0.13	<0.13	<0.13	0.2	1	2	<0.13	<0.13	<0.13	6	12	16	0.3	0.8	2	<0.13	<0.13	<0.13	0.2	0.4	1	<0.13	<0.13	<0.13	3	3.5	8	2	3.5	4
	M422	M. abscessus subsp. abscessus M422	Clinical	T28	wt	R	0.2	0.5	2	8	3	6	16	0.8	1.5	2	<0.13	<0.13	<0.13	0.25	1.2	2	<0.13	<0.13	<0.13	7	12	16	0.3	0.8	2	<0.13	<0.13	<0.13	0.2	0.5	1	<0.13	<0.13	<0.13	2.5	3.5	8	2.5	3	4
	M232	M. abscessus subsp. bolletii M232	Clinical	T28	wt	R	0.2	0.8	4	8	5	8	16	1	1.5	4	<0.13	<0.13	<0.13	0.25	0.8	2	<0.13	<0.13	<0.13	10	15	16	0.5	0.8	2	<0.13	<0.13	<0.13	<0.25	0.4	1	<0.13	<0.13	<0.13	3	3.5	8	2	3.5	8
	M506	M. abscessus subsp. bolletii M506	Clinical	C28	wt	S	<0.25	<0.25	1	<0.25	3.5	6	16	0.4	1.5	2	<0.13	<0.13	<0.13	0.2	0.6	2	<0.13	<0.13	<0.13	10	15	16	0.3	0.8	2	<0.13	<0.13	<0.13	<0.25	0.25	1	<0.13	<0.13	<0.13	3	3.5	8	1.5	3	4
	M111	M. abscessus subsp. massiliense M111	Clinical	Deletion	wt	S	<0.25	<0.25	<0.25	<0.25	3	10	32	0.25	2.5	4	<0.13	0.8	2	0.2	1.5	4	<0.13	0.8	1	6	12	16	0.6	1.5	2	<0.13	0.8	2	0.2	0.8	2	<0.13	0.5	1	2.5	5	8	2.5	3.5	8
	K21	M. abscessus subsp. abscessus K21	Clinical	C28	wt	S	<0.25	0.25	1	2	6	20	128	2	4	8	1.5	3	8	1.5	3.5	4	0.5	3	4	12	15	32	1.5	2.5	8	0.5	1.5	4	0.8	1.5	4	<0.13	1.5	4	4	6	16	3	5	8
	SMC-abs-210-SC156	M. abscessus subsp. abscessus	Clinical	T28	wt	R	0.2	2.5	8	>16	3	6	16	0.25	1.5	4	<0.13	1	2	<0.13	1.2	2	<0.13	0.8	1	4	12	16	<0.13	1.5	2	<0.13	0.8	1	<0.25	1	2	<0.13	0.3	0.5	2.5	5	8	1.5	3.5	8
	SMC-abs-482-SC208	M. abscessus subsp. abscessus	Clinical	T28	wt	R	<0.25	0.5	4	16	3.5	6	16	1	2.5	4	<0.13	<0.13	<0.13	0.2	1.5	2	<0.13	<0.13	<0.13	8	12	16	0.3	1	2	<0.13	<0.13	<0.13	0.2	0.5	1	<0.13	<0.13	<0.13	2.5	3.5	8	2	3	4
	SMC-abs-451-SC88	M. abscessus subsp. abscessus	Clinical	T28	wt	R	<0.25	1	4	16	3	6	8	0.25	1.5	2	<0.13	<0.13	<0.13	<0.13	0.8	1	<0.13	<0.13	<0.13	6	10	16	0.25	1.5	2	<0.13	<0.13	<0.13	<0.25	0.8	1	<0.13	<0.13	<0.13	2	5	8	1	3.5	4
	SMC-abs-457-SC105	M. abscessus subsp. abscessus	Clinical	T28	wt	I	<0.25	0.4	1	4	3.5	6	16	<0.13	<0.13	0.5	<0.13	<0.13	<0.13	<0.13	<0.13	0.5	<0.13	<0.13	<0.13	6	8	16	<0.13	<0.13	<0.13	<0.13	<0.13	<0.13	<0.25	<0.25	<0.25	<0.13	<0.13	<0.13		2	8		1.5	2
	SMC-abs-537-SC499	M. abscessus subsp. abscessus	Clinical	C28	wt	S	<0.25	0.2	1	2	6	16	128	2.5	4	8	0.6	3	8	1.5	3	4	<0.13	3	4	10	15	32	1.5	3	4	0.13	2	4	0.5	2	4	<0.13	1.5	4	4	6	8	3	5	8
	SMC-abs-002-SC256	M. abscessus subsp. abscessus	Clinical	C28	wt	S	<0.25	<0.25	<0.25	<0.25	1.5	3	8	<0.13	<0.13	<0.13	<0.13	<0.13	<0.13	<0.13	<0.13	<0.13	<0.13	<0.13	<0.13	5	7	16	<0.25	0.25	0.5	<0.13	<0.13	<0.13	<0.13	<0.13	<0.13	<0.13	<0.13	<0.13	1.5	3	4	1	2	4
	SMC-abs-675-SC384	M. abscessus subsp. abscessus	Clinical	T28	C/A	R	>16	>16	>16	>16	4	10	16	0.5	1.5	4	<0.13	<0.13	<0.13	0.2	0.8	2	<0.13	<0.13	<0.13	8	15	16	0.5	1.5	2	<0.13	<0.13	<0.13	0.2	0.5	1	<0.13	<0.13	<0.13	2.5	3.5	4	1.5	3	4
	SMC-abs-228-SC185	M. abscessus subsp. abscessus	Clinical	T28	C/A	R	>16	>16	>16	>16	20	64	128	5	12	128	3	8	128	3.5	10	128	2	6	16	17	25	64	3	8	64	1.5	4	32	2.5	5	16	0.6	4	16	6	10	32	5	8	32
	SMC-abs-427-SC378	M. abscessus subsp. abscessus	Clinical	C28	C/A	R	>16	>16	>16	>16	2.5	6	16	<0.13	<0.13	2	<0.13	<0.13	<0.13	<0.13	<0.13	1	<0.13	<0.13	<0.13	5	10	16	<0.13	<0.13	0.5	<0.13	<0.13	<0.13	<0.13	<0.13	<0.13	<0.13	<0.13	<0.13	1.5	1.8	4	1.2	1.8	4
	SMC-abs-868-SC500	M. abscessus subsp. abscessus	Clinical	C28	G/A	R	>16	>16	>16	>16	6	10	32	2	4	8	1.5	3	4	1	3.5	8	0.5	1.5	4	10	15	32	1.5	3	4	0.5	1.5	4	0.8	2	4	<0.13	1.5	4	4	7	16	3.5	6	8
	SMC-mas-131-SC21	M. abscessus subsp. massiliense	Clinical	deletion	wt	S	<0.25	<0.25	<0.25	<0.25	3.5	7	16	0.5	2	4	<0.13	1	2	0.25	1	4	<0.13	0.8	2	6	12	16	0.6	1.5	2	<0.13	0.8	2	0.25	1	2	<0.13	0.5	1	3.5	4	8	3	3.5	8
	SMC-mas-057-SC336	M. abscessus subsp. massiliense	Clinical	deletion	wt	S	<0.25	<0.25	0.5	<0.25	6	12	16	2.5	4	8	0.8	2	4	0.6	3	4	0.8	1.5	2	10	15	32	1	1.5	4	0.8	1.5	2	0.6	1.8	2	0.3	0.8	2	5	7	8	3.5	6	8
	SMC-mas-208-SC306	M. abscessus subsp. massiliense	Clinical	deletion	wt	S	<0.25	<0.25	0.5	<0.25	10	25	128	4	7	16	1.5	5	8	3.5	6	8	1	4	8	12	25	32	2.5	3.5	8	0.25	3	4	1.5	3	4	0.2	3	4	5	7	16	4	6	16
	SMC-mas-190-SC307	M. abscessus subsp. massiliense	Clinical	deletion	wt	S	<0.25	0.4	0.5	0.5	6	15	64	2	6	8	<0.13	3	4	1.5	3.5	8	<0.13	3	4	10	20	32	1.5	3	8	<0.13	2.5	4	1	2.5	8	<0.13	1.5	4	5	7	16	4	6	16
	SMC-mas-263-SC393	M. abscessus subsp. massiliense	Clinical	deletion	C/A	R	>16	>16	>16	>16	4.5	10	32	1.5	3.5	8	0.3	3	4	0.2	2.5	4	<0.13	2	4	8	12	16	0.6	1.5	2	<0.13	1.5	2	0.2	0.8	2	<0.13	0.8	2	2.5	4.5	8	2	3.5	4
	SMC-mas-361-SC52	M. abscessus subsp. massiliense	Clinical	deletion	A/G	R	>16	>16	>16	>16	1	3	8	<0.13	<0.13	1	<0.13	<0.13	<0.13	<0.13	<0.13	<0.13	<0.13	<0.13	<0.13	3	8	16	<0.13	<0.13	1	<0.13	<0.13	<0.13	<0.13	<0.13	<0.13	<0.13	<0.13	<0.13	0.8	3	4	0.4	1.5	4
	SMC-mas-120-SC55	M. abscessus subsp. massiliense	Clinical	deletion	G/A	R	>16	>16	>16	>16	5	10	16	0.6	3	4	<0.13	2	4	<0.25	1.5	4	<0.13	1	2	12	15	16	0.3	0.8	2	<0.13	0.5	1	<0.25	0.4	1	<0.13	<0.13	0.5	3	3.5	8	1.5	3.5	8
	SMC-mas-355-SC71	M. abscessus subsp. massiliense	Clinical	deletion	A/G	R	>16	>16	>16	>16	6	12	32	0.6	6	16	<0.13	2	8	0.2	6	8	<0.13	1.5	4	10	15	32	0.3	3	4	<0.13	1	2	0.2	1.5	4	<0.13	0.5	2	3	7	8	2	6	8
	73	M. abscessus subsp. abscessus	Clinical	T28	wt	R	<0.25	1	4	>16	4.5	12	16	0.13	3	8	<0.13	0.13	1	<0.13	3	4	<0.13	<0.13	<0.13	5	12	16	0.15	0.8	2	<0.13	0.13	0.5	<0.13	0.5	1	<0.13	<0.13	<0.13	1.5	3	8	1.5	3	4
	74	M. abscessus subsp. abscessus	Clinical	C28	wt	R	<0.25	0.25	1	8	6	18	64	3	6	8	1.5	3	8	2	5	8	0.5	3	4	10	12	16	1.5	3	4	0.13	1.5	4	1	1.5	2	<0.13	1.5	4	3	3.5	4	2	3	4
	76	M. abscessus subsp. abscessus	Clinical	T28	wt	R	<0.25	1	4	16	2.5	12	16	<0.13	1.5	2	<0.13	<0.13	0.13	<0.13	0.8	1	<0.13	<0.13	0.13	5	12	16	<0.13	0.8	1	<0.13	<0.13	0.13	<0.13	0.5	1	<0.13	<0.13	<0.13	1.5	3	4	0.8	1.5	2
	77	M. abscessus subsp. abscessus	Clinical	T28	wt	R	<0.25	1	4	>16	5	12	32	1	4	8	0.5	3	4	1	4	8	0.5	2	4	6	12	16	0.8	1.5	4	<0.13	1	4	0.25	1	2	<0.13	0.5	1	2.5	4	8	2	3	8
	78	M. abscessus subsp. abscessus	Clinical	T28	wt	R	<0.25	1	16	>16	7	20	32	3	6	8	<0.13	1.5	2	2.5	4	8	<0.13	1.5	2	12	14	16	1.2	1.8	2	<0.13	1.5	2	1	1.5	2	<0.13	1	2	2.5	3	4	2.2	3	4
	79	M. abscessus subsp. abscessus	Clinical	C28	wt	S	<0.25	<0.25	0.5	0.5	2.5	6	16	0.13	1.5	4	<0.13	<0.13	<0.13	<0.13	1.5	2	<0.13	<0.13	<0.13	6	10	16	<0.13	1	2	<0.13	<0.13	<0.13	<0.13	0.5	2	<0.13	<0.13	<0.13	1.5	2.5	4	1.2	2	4
	80	M. abscessus subsp. abscessus	Clinical	T28	wt	R	0.25	2	8	>16	6	16	32	2	5	8	0.25	1.5	2	1.5	3	8	<0.13	1	2	8	14	16	0.8	1.5	2	0.2	0.8	1	0.4	1.2	2	<0.13	0.6	1	3	6	8	2.5	4	8
	81	M. abscessus subsp. abscessus	Clinical		wt	16	<0.25	1	2		2.5	5	8	2	7	8	<0.13	0.5	2	1	1.5	2	<0.13	0.13	1	6	12	16	0.5	1.5	2	<0.13	0.5	1	0.3	2	4	<0.13	<0.13	0.5	3	6	8	2	3	4
	82	M. abscessus subsp. abscessus	Clinical	T28	wt	R	<0.25	1	4	16	5	8	16	1.5	2	4	<0.13	<0.13	<0.13	1	1.5	2	<0.13	<0.13	<0.13	10	12	16	0.8	1.5	2	<0.13	<0.13	<0.13	0.13	0.5	2	<0.13	<0.13	<0.13	2.5	4	8	1	2	4
	83	M. abscessus subsp. abscessus	Clinical	T28	wt	R	<0.25	2	8	>16	5	8	16	1	2	4	0.8	1	2	0.3	1.5	2	0.5	0.8	2	10	14	16	0.8	1.5	2	<0.13	1	2	0.3	0.8	2	<0.13	0.5	1	3	3.5	8	2	3.5	8
	84	M. abscessus subsp. abscessus	Clinical	T28	wt	R	<0.25	1	4	>16	5	12	64	0.25	2.5	4	<0.13	<0.13	<0.13	<0.13	2	4	<0.13	<0.13	<0.13	5	8	16	0.13	0.8	2	<0.13	<0.13	<0.13	<0.13	0.6	2	<0.13	<0.13	<0.13	1.8	3.5	4	1.5	3	4
	85	M. abscessus subsp. abscessus	Clinical	T28	wt	R	<0.25	0.5	4	>16	2.5	10	32	<0.13	2.5	8	0.5	1.5	2	<0.13	2.5	4	<0.13	1	2	10	14	16	<0.13	1.5	2	0.13	0.8	1	<0.13	1	2	<0.13	0.5	1	0.5	3.5	8	0.25	3	4
	86	M. abscessus subsp. abscessus	Clinical	T28	wt	R	0.25	2	8	>16	5	15	32	1	3	8	<0.13	0.8	2	1	2.5	4	<0.13	0.3	0.5	8	14	16	0.3	1	2	<0.13	0.6	1	0.25	0.8	2	<0.13	0.2	0.5	3	3.5	8	2	3	4
	87	M. abscessus subsp. abscessus	Clinical	T28	wt	R	0.25	2	8	>16	6	10	32	1.5	3	4	0.5	1	2	1.5	4	8	0.5	2	4	12	15	16	1.2	1.5	4	<0.13	1	2	0.6	0.8	2	<0.13	<0.13	1	2.5	3.5	8	2.5	3	4
	88	M. abscessus subsp. abscessus	Clinical	T28	wt	R	<0.25	0.5	16	>16	4	8	32	0.15	1.5	4	<0.13	<0.13	<0.13	<0.13	1.5	2	<0.13	<0.13	<0.13	3	6	8	0.13	1	2	<0.13	<0.13	<0.13	<0.13	0.8	1	<0.13	<0.13	<0.13	1.5	3	4	1.5	3	4
	89	M. abscessus subsp. abscessus	Clinical	T28	wt	R	<0.25	1	4	>16	3	10	16	1.5	4	8	1	3	4	1	3	4	0.8	1	2	10	14	16	1.2	1.5	2	0.6	1.2	2	0.8	1.5	2	0.5	0.8	1	2.5	5	8	2.5	4	8
	90	M. abscessus subsp. abscessus	Clinical	T28	wt	R	<0.25	0.4	1	8	5	10	16	0.13	2	4	<0.13	<0.13	<0.13	<0.13	1	4	<0.13	<0.13	<0.13	2.5	10	8	0.13	0.5	2	<0.13	<0.13	<0.13	0.13	0.3	1	<0.13	<0.13	<0.13	3	3.5	4	3	3.5	4
	91	M. abscessus subsp. abscessus	Clinical	C28	wt	S	<0.25	<0.25	0.5	0.5	3	8	16	0.13	1.5	4	<0.13	<0.13	<0.13	<0.13	1	2	<0.13	<0.13	<0.13	4	10	16	<0.13	1	2	<0.13	<0.13	<0.13	<0.13	0.5	1	<0.13	<0.13	<0.13	1.5	3	4	1.5	2	4
	92	M. abscessus subsp. abscessus	Clinical	T28	wt	R	<0.25	1	4	>16	5	12	64	0.5	2.5	4	<0.13	<0.13	<0.13	<0.13	1.5	2	<0.13	<0.13	<0.13	6	12	16	0.15	1	2	<0.13	<0.13	<0.13	<0.13	0.8	1	<0.13	<0.13	<0.13	2.5	3.5	4	1.5	3	4
	93	M. abscessus subsp. abscessus	Clinical	T28	wt	R	<0.25	1	4	>16	4	10	32	0.5	3	4	<0.13	<0.13	<0.13	<0.13	1.5	2	<0.13	<0.13	<0.13	6	12	16	0.25	0.8	2	<0.13	<0.13	<0.13	<0.13	0.5	1	<0.13	<0.13	<0.13	1.5	3.5	4	1	2	4
	94	M. abscessus subsp. abscessus	Clinical	T28	wt	R	0.5	4	>16	>16	6	8	16	1.5	3	4	<0.13	0.5	2	1.5	3	4	<0.13	0.4	2	12	14	32	0.8	1.5	2	<0.13	0.5	1	0.5	0.8	1	<0.13	0.4	0.5	3	6	8	2	3.5	4
	95	M. massiliense mixed	Clinical	deletion	wt	I	<0.25	0.4	1	4	<0.13	4	16	<0.13	0.25	8	<0.13	<0.13	0.25	<0.13	0.13	4	<0.13	<0.13	<0.13	6	12	32	<0.13	0.25	4	<0.13	<0.13	1	<0.13	0.13	2	<0.13	<0.13	0.25	0.5	2.5	8	<0.13	1	4
	96	M. abscessus subsp. massiliense	Clinical	deletion	wt	S	<0.25	<0.25	0.5	0.5	12	50	128	10	12	32	3	6	32	5	8	8	2.5	4	8	10	16	32	1.5	4	32	1	3	16	1.2	2.5	32	0.5	2	8	3.5	6	16	3	4	8
	97	M. abscessus subsp. massiliense	Clinical	deletion	wt	S	<0.25	<0.25	<0.25	0.25	20	25	128	10	12	16	2	3	4	5	10	16	1.5	2.5	4	12	25	32	2	4	8	0.5	2	8	1.5	3	4	<0.13	2	4	5	6	8	6	12	16
	98	M. abscessus subsp. massiliense	Clinical	deletion	wt	S	<0.25	<0.25	<0.25	<0.25	3	12	16	0.13	5	8	<0.13	1.5	4	<0.13	3	4	<0.13	1.5	2	4	12	16	<0.13	0.8	2	<0.13	1	4	<0.13	0.6	1	<0.13	0.5	2	1.5	5	8	1	4	8
	99	M. abscessus subsp. massiliense	Clinical	deletion	wt	S	<0.25	<0.25	<0.25	<0.25	5	12	16	0.4	2	4	<0.13	<0.13	<0.13	<0.13	1	4	<0.13	<0.13	<0.13	10	14	16	<0.13	1	2	<0.13	<0.13	<0.13	<0.13	0.3	1	<0.13	<0.13	<0.13	1.5	3	4	1	2	4
	101	M. abscessus subsp. massiliense	Clinical	deletion	wt	S	<0.25	<0.25	<0.25	<0.25	6	12	32	1	3.5	8	0.25	2	4	<0.13	2	4	<0.13	0.8	2	6	12	16	<0.13	1	2	<0.13	0.8	2	<0.13	0.5	2	<0.13	0.6	1	1.5	4	8	1	3	4
	102	M. abscessus subsp. massiliense	Clinical	deletion	wt	S	<0.25	<0.25	<0.25	<0.25	6	12	16	2	4	8	1.5	3	8	0.6	3.5	8	0.5	2.5	8	8	12	16	0.8	1.5	4	0.5	1	2	0.5	1.5	2	0.4	1	2	2.5	6	8	2	3.5	8
	103	M. abscessus subsp. massiliense	Clinical	deletion	wt	S	<0.25	<0.25	1	0.5	12	16	32	3	6	8	1.5	6	8	3	5	8	2.5	3	4	12	16	32	3.5	4	16	1.5	4	16	1.5	2	8	1	4	16	5	6	32	4	6	32
	104	M. abscessus subsp. massiliense	Clinical	deletion	wt	S	<0.25	<0.25	0.5	0.5	8	20	64	2	6	16	0.5	2	4	1.5	4	8	<0.13	1.5	4	6	15	16	0.8	1.5	2	0.25	1	2	0.5	1	2	<0.13	0.5	1	3	5	8	3	3.5	4
	105	M. abscessus subsp. massiliense	Clinical	deletion	wt	S	<0.25	<0.25	0.5	0.5	6	15	32	<0.13	1.5	4	<0.13	<0.13	<0.13	<0.13	1	2	<0.13	<0.13	<0.13	6	12	16	<0.13	1	2	<0.13	<0.13	<0.13	<0.13	0.5	1	<0.13	<0.13	<0.13	1.5	3	4	1.5	3	4
	106	M. abscessus subsp. massiliense	Clinical	deletion	wt	S	<0.25	<0.25	0.5	0.5	2.5	16	32	<0.13	4	8	1	2	4	<0.13	2	4	0.5	1.5	2	6	12	32	0.5	1.5	4	<0.13	1.5	2	<0.13	0.4	1	<0.13	1	2	2	3.5	8	1.5	2.5	8
	107	M. abscessus subsp. massiliense	Clinical	deletion	wt	S	<0.25	<0.25	0.5	0.25	6	20	64	3	8	32	1.5	6	16	2	8	16	0.25	4	16	12	15	16	1	3	4	0.5	1.5	4	0.4	1.5	4	0.5	1.5	2	2	5	8	2	5	8
	108	M. abscessus subsp. massiliense	Clinical	deletion	wt	S	<0.25	<0.25	0.5	0.25	6	12	32	3	3.5	4	1.5	2.5	4	1.5	2.5	4	1	2	4	10	14	32	1.5	2	4	0.5	1	2	1.2	1.5	4	0.5	1	2	5	6	8	3	6	8
	109	M. abscessus subsp. massiliense	Clinical	deletion	wt	S	<0.25	<0.25	0.25	0.25	6	16	32	1.5	4	8	0.8	2.5	4	1	3	8	0.13	1.5	4	8	12	16	0.6	1.5	2	0.25	1.5	2	0.3	1	2	<0.13	1.2	2	3	6	8	2	4	8
	110	M. abscessus subsp. massiliense	Clinical	deletion	wt	S	<0.25	<0.25	0.5	0.5	10	20	32	3.5	8	16	2.5	6	8	2	6	16	2.5	6	8	12	20	32	1.2	1.5	4	1	4	8	0.8	3	8	0.8	3	4	5	6	8	3	6	8
	111	M. abscessus subsp. massiliense	Clinical	deletion	wt	R	<0.25	<0.25	2	8	10	20	64	3.5	6	16	2	3	8	3	5	8	1.5	3	4	12	14	16	2	4	8	1	3	8	1.5	2	4	0.8	2	4	6	12	32	4	8	16
	112	M. abscessus subsp. massiliense	Clinical	deletion	wt	S	<0.25	<0.25	0.5	0.5	10	32	64	3	6	16	1	2.5	4	2	4	8	0.8	1.5	4	12	14	16	0.8	1.5	2	0..6	1.5	2	0.5	1.5	2	0.25	1	2	5	6	8	3.5	5	8
	113	M. abscessus subsp. massiliense	Clinical	deletion	wt	S	<0.25	<0.25	0.5	0.5	3.5	8	16	<0.13	2	4	<0.13	1.5	2	<0.13	0.8	2	<0.13	0.8	2	6	12	16	<0.13	1	4	<0.13	0.8	2	<0.13	0.4	1	<0.13	0.4	1	2	6	8	1.5	3	4
	114	M. abscessus subsp. massiliense	Clinical	deletion	wt	S	<0.25	0.25	0.5	1	10	16	32	3.5	5	8	1.5	3	4	1.5	4	8	<0.13	3	4	10	20	32	0.5	3	8	<0.13	2	8	<0.13	1	4	<0.13	0.8	2	2.5	8	16	1.5	6	8
	115	M. abscessus subsp. massiliense	Clinical	deletion	wt	S	<0.25	<0.25	<0.25	<0.25	8	32	64	4	10	16	0.25	3	8	3	6	16	<0.13	2	4	12	15	32	0.8	1.5	4	0.5	1.5	2	0.4	1.5	2	0.13	1	2	5	6	8	2.5	4	8
	116	M. abscessus subsp. massiliense	Clinical	deletion	wt	S	<0.25	<0.25	0.5	0.25	6	16	32	0.8	3	4	0.5	0.8	1	<0.13	0.4	2	<0.13	0.3	1	12	14	16	0.13	0.8	1	0.3	0.8	8	<0.13	0.2	0.5	<0.13	0.5	4	3	3.5	4	2.5	3	4
	117	M. abscessus subsp. massiliense	Clinical	deletion	wt	S	<0.25	<0.25	0.5	0.25	6	16	32	2	6	8	0.3	1.5	2	1.5	4	8	0.13	0.5	1	12	14	16	0.8	2	4	0.13	0.6	1	0.4	1.5	2	<0.13	0.3	1	4	6	8	3	3.5	8
	118	M. abscessus subsp. massiliense	Clinical	deletion	wt	S	<0.25	<0.25	<0.25	<0.25	6	12	16	0.5	3.5	8	<0.13	<0.13	1	<0.13	2	4	<0.13	<0.13	0.25	5	12	16	<0.13	1	2	<0.13	<0.13	0.25	<0.13	0.5	2	<0.13	<0.13	<0.13	1.5	4	8	1	3	4

## Sheet: MICvis only
	Strain ID	Species and subspecies	Strain type	erm41 sequevar	rrl mutation (2058/2059)	CLR DST	CLR	IPM Alone	IPM+DUR 2	IPM+DUR 4	IPM+DUR 2 SUL 4	IPM+DUR 4 SUL 4	FOX alone	FOX+DUR 2	FOX+DUR 4	FOX+DUR 2 SUL 4	FOX+DUR 4 SUL 4	DUR	DUR SUL
							MIC14	MIC	MIC	MIC	MIC	MIC	MIC	MIC	MIC	MIC	MIC	MIC	MIC
	Bamboo	M.abscessus subsp. abscessus Bamboo	Clinical	C28	wt	S	<0.25	16	2	<0.13	2	<0.13	16	2	<0.13	1	<0.13	8	4
	M9	M. abscessus subsp. abscessus M9	Clinical	T28	wt	R	16	16	4	<0.13	2	<0.13	16	2	<0.13	1	<0.13	8	4
	M199	M. abscessus subsp. abscessus M199	Clinical	T28	wt	R	>16	16	4	<0.13	4	<0.13	16	2	<0.13	2	<0.13	8	4
	M337	M. abscessus subsp. abscessus M337	Clinical	T28	wt	R	8	16	4	1	2	0.5	16	2	0.5	2	0.5	8	8
	M404	M. abscessus subsp. abscessus M404	Clinical	C28	wt	S	<0.25	16	2	<0.13	2	<0.13	16	2	<0.13	1	<0.13	8	4
	M422	M. abscessus subsp. abscessus M422	Clinical	T28	wt	R	8	16	2	<0.13	2	<0.13	16	2	<0.13	1	<0.13	8	4
	M232	M. abscessus subsp. bolletii M232	Clinical	T28	wt	R	8	16	4	<0.13	2	<0.13	16	2	<0.13	1	<0.13	8	8
	M506	M. abscessus subsp. bolletii M506	Clinical	C28	wt	S	<0.25	16	2	<0.13	2	<0.13	16	2	<0.13	1	<0.13	8	4
	M111	M. abscessus subsp. massiliense M111	Clinical	Deletion	wt	S	<0.25	32	4	2	4	1	16	2	2	2	1	8	8
	K21	M. abscessus subsp. abscessus K21	Clinical	C28	wt	S	2	128	8	8	4	4	32	8	4	4	4	16	8
	SMC-abs-210-SC156	M. abscessus subsp. abscessus	Clinical	T28	wt	R	>16	16	4	2	2	1	16	2	1	2	0.5	8	8
	SMC-abs-482-SC208	M. abscessus subsp. abscessus	Clinical	T28	wt	R	16	16	4	<0.13	2	<0.13	16	2	<0.13	1	<0.13	8	4
	SMC-abs-451-SC88	M. abscessus subsp. abscessus	Clinical	T28	wt	R	16	8	2	<0.13	1	<0.13	16	2	<0.13	1	<0.13	8	4
	SMC-abs-457-SC105	M. abscessus subsp. abscessus	Clinical	T28	wt	I	4	16	0.5	<0.13	0.5	<0.13	16	<0.13	<0.13	<0.25	<0.13	8	2
	SMC-abs-537-SC499	M. abscessus subsp. abscessus	Clinical	C28	wt	S	2	128	8	8	4	4	32	4	4	4	4	8	8
	SMC-abs-002-SC256	M. abscessus subsp. abscessus	Clinical	C28	wt	S	<0.25	8	<0.13	<0.13	<0.13	<0.13	16	0.5	<0.13	<0.13	<0.13	4	4
	SMC-abs-675-SC384	M. abscessus subsp. abscessus	Clinical	T28	C/A	R	>16	16	4	<0.13	2	<0.13	16	2	<0.13	1	<0.13	4	4
	SMC-abs-228-SC185	M. abscessus subsp. abscessus	Clinical	T28	C/A	R	>16	128	128	128	128	16	64	64	32	16	16	32	32
	SMC-abs-427-SC378	M. abscessus subsp. abscessus	Clinical	C28	C/A	R	>16	16	2	<0.13	1	<0.13	16	0.5	<0.13	<0.13	<0.13	4	4
	SMC-abs-868-SC500	M. abscessus subsp. abscessus	Clinical	C28	G/A	R	>16	32	8	4	8	4	32	4	4	4	4	16	8
	SMC-mas-131-SC21	M. abscessus subsp. massiliense	Clinical	deletion	wt	S	<0.25	16	4	2	4	2	16	2	2	2	1	8	8
	SMC-mas-057-SC336	M. abscessus subsp. massiliense	Clinical	deletion	wt	S	<0.25	16	8	4	4	2	32	4	2	2	2	8	8
	SMC-mas-208-SC306	M. abscessus subsp. massiliense	Clinical	deletion	wt	S	<0.25	128	16	8	8	8	32	8	4	4	4	16	16
	SMC-mas-190-SC307	M. abscessus subsp. massiliense	Clinical	deletion	wt	S	0.5	64	8	4	8	4	32	8	4	8	4	16	16
	SMC-mas-263-SC393	M. abscessus subsp. massiliense	Clinical	deletion	C/A	R	>16	32	8	4	4	4	16	2	2	2	2	8	4
	SMC-mas-361-SC52	M. abscessus subsp. massiliense	Clinical	deletion	A/G	R	>16	8	1	<0.13	<0.13	<0.13	16	1	<0.13	<0.13	<0.13	4	4
	SMC-mas-120-SC55	M. abscessus subsp. massiliense	Clinical	deletion	G/A	R	>16	16	4	4	4	2	16	2	1	1	0.5	8	8
	SMC-mas-355-SC71	M. abscessus subsp. massiliense	Clinical	deletion	A/G	R	>16	32	16	8	8	4	32	4	2	4	2	8	8
	73	M. abscessus subsp. abscessus	Clinical	T28	wt	R	>16	16	8	1	4	<0.13	16	2	0.5	1	<0.13	8	4
	74	M. abscessus subsp. abscessus	Clinical	C28	wt	R	8	64	8	8	8	4	16	4	4	2	4	4	4
	76	M. abscessus subsp. abscessus	Clinical	T28	wt	R	16	16	2	0.13	1	0.13	16	1	0.13	1	<0.13	4	2
	77	M. abscessus subsp. abscessus	Clinical	T28	wt	R	>16	32	8	4	8	4	16	4	4	2	1	8	8
	78	M. abscessus subsp. abscessus	Clinical	T28	wt	R	>16	32	8	2	8	2	16	2	2	2	2	4	4
	79	M. abscessus subsp. abscessus	Clinical	C28	wt	S	0.5	16	4	<0.13	2	<0.13	16	2	<0.13	2	<0.13	4	4
	80	M. abscessus subsp. abscessus	Clinical	T28	wt	R	>16	32	8	2	8	2	16	2	1	2	1	8	8
	81	M. abscessus subsp. abscessus	Clinical		wt	16		8	8	2	2	1	16	2	1	4	0.5	8	4
	82	M. abscessus subsp. abscessus	Clinical	T28	wt	R	16	16	4	<0.13	2	<0.13	16	2	<0.13	2	<0.13	8	4
	83	M. abscessus subsp. abscessus	Clinical	T28	wt	R	>16	16	4	2	2	2	16	2	2	2	1	8	8
	84	M. abscessus subsp. abscessus	Clinical	T28	wt	R	>16	64	4	<0.13	4	<0.13	16	2	<0.13	2	<0.13	4	4
	85	M. abscessus subsp. abscessus	Clinical	T28	wt	R	>16	32	8	2	4	2	16	2	1	2	1	8	4
	86	M. abscessus subsp. abscessus	Clinical	T28	wt	R	>16	32	8	2	4	0.5	16	2	1	2	0.5	8	4
	87	M. abscessus subsp. abscessus	Clinical	T28	wt	R	>16	32	4	2	8	4	16	4	2	2	1	8	4
	88	M. abscessus subsp. abscessus	Clinical	T28	wt	R	>16	32	4	<0.13	2	<0.13	8	2	<0.13	1	<0.13	4	4
	89	M. abscessus subsp. abscessus	Clinical	T28	wt	R	>16	16	8	4	4	2	16	2	2	2	1	8	8
	90	M. abscessus subsp. abscessus	Clinical	T28	wt	R	8	16	4	<0.13	4	<0.13	8	2	<0.13	1	<0.13	4	4
	91	M. abscessus subsp. abscessus	Clinical	C28	wt	S	0.5	16	4	<0.13	2	<0.13	16	2	<0.13	1	<0.13	4	4
	92	M. abscessus subsp. abscessus	Clinical	T28	wt	R	>16	64	4	<0.13	2	<0.13	16	2	<0.13	1	<0.13	4	4
	93	M. abscessus subsp. abscessus	Clinical	T28	wt	R	>16	32	4	<0.13	2	<0.13	16	2	<0.13	1	<0.13	4	4
	94	M. abscessus subsp. abscessus	Clinical	T28	wt	R	>16	16	4	2	4	2	32	2	1	1	0.5	8	4
	95	M. massiliense mixed	Clinical	deletion	wt	I	4	16	8	0.25	4	<0.13	32	4	1	2	0.25	8	4
	96	M. abscessus subsp. massiliense	Clinical	deletion	wt	S	0.5	128	32	32	8	8	32	32	16	32	8	16	8
	97	M. abscessus subsp. massiliense	Clinical	deletion	wt	S	0.25	128	16	4	16	4	32	8	8	4	4	8	16
	98	M. abscessus subsp. massiliense	Clinical	deletion	wt	S	<0.25	16	8	4	4	2	16	2	4	1	2	8	8
	99	M. abscessus subsp. massiliense	Clinical	deletion	wt	S	<0.25	16	4	<0.13	4	<0.13	16	2	<0.13	1	<0.13	4	4
	101	M. abscessus subsp. massiliense	Clinical	deletion	wt	S	<0.25	32	8	4	4	2	16	2	2	2	1	8	4
	102	M. abscessus subsp. massiliense	Clinical	deletion	wt	S	<0.25	16	8	8	8	8	16	4	2	2	2	8	8
	103	M. abscessus subsp. massiliense	Clinical	deletion	wt	S	0.5	32	8	8	8	4	32	16	16	8	16	32	32
	104	M. abscessus subsp. massiliense	Clinical	deletion	wt	S	0.5	64	16	4	8	4	16	2	2	2	1	8	4
	105	M. abscessus subsp. massiliense	Clinical	deletion	wt	S	0.5	32	4	<0.13	2	<0.13	16	2	<0.13	1	<0.13	4	4
	106	M. abscessus subsp. massiliense	Clinical	deletion	wt	S	0.5	32	8	4	4	2	32	4	2	1	2	8	8
	107	M. abscessus subsp. massiliense	Clinical	deletion	wt	S	0.25	64	32	16	16	16	16	4	4	4	2	8	8
	108	M. abscessus subsp. massiliense	Clinical	deletion	wt	S	0.25	32	4	4	4	4	32	4	2	4	2	8	8
	109	M. abscessus subsp. massiliense	Clinical	deletion	wt	S	0.25	32	8	4	8	4	16	2	2	2	2	8	8
	110	M. abscessus subsp. massiliense	Clinical	deletion	wt	S	0.5	32	16	8	16	8	32	4	8	8	4	8	8
	111	M. abscessus subsp. massiliense	Clinical	deletion	wt	R	8	64	16	8	8	4	16	8	8	4	4	32	16
	112	M. abscessus subsp. massiliense	Clinical	deletion	wt	S	0.5	64	16	4	8	4	16	2	2	2	2	8	8
	113	M. abscessus subsp. massiliense	Clinical	deletion	wt	S	0.5	16	4	2	2	2	16	4	2	1	1	8	4
	114	M. abscessus subsp. massiliense	Clinical	deletion	wt	S	1	32	8	4	8	4	32	8	8	4	2	16	8
	115	M. abscessus subsp. massiliense	Clinical	deletion	wt	S	<0.25	64	16	8	16	4	32	4	2	2	2	8	8
	116	M. abscessus subsp. massiliense	Clinical	deletion	wt	S	0.25	32	4	1	2	1	16	1	8	0.5	4	4	4
	117	M. abscessus subsp. massiliense	Clinical	deletion	wt	S	0.25	32	8	2	8	1	16	4	1	2	1	8	8
	118	M. abscessus subsp. massiliense	Clinical	deletion	wt	S	<0.25	16	8	1	4	0.25	16	2	0.25	2	<0.13	8	4
