# Supplementary material for: Durlobactam to boost the clinical utility of standard of care β-lactams against Mycobacterium abscessus lung disease
Source: Antimicrob Agents Chemother. 2024 Nov 20;69(1):e01046-24. doi: 10.1128/aac.01046-24 (PMC11784023; doi:10.1128/aac.01046-24)
Supplement: Data Set S2 — Results of the search for genetic polymorphisms in mspA (MAB_1080) in 10,000 published genomes. [file aac.01046-24-s0002.xlsx]

## Sheet: Legend
Column legend
1. SRA_ID: unique identifier (accession number) for a sequence data stored in the Sequence Read Archive (SRA) database.
2.ORGANISM: the species/subspecies from which the sequencing data was obtained.
3. SUBMITTED_BY: the institution that submitted the sequencing data.
4. CHROM: refers to the chromosome on which a particular variant or mutation is located. Lists the accession number for the reference genome.
5. POS: refers to the position of the variant on the reference genome.
6. REF: the nucleotide base(s) that is present in the reference genome at a specific position.
7. ALT: the alternative base(s) that differ from the refference base at the same position.
8. QUAL: quality score of the variant call.
9. GENE: the gene that harbors the varaint.
10. HGVS_C: describes variant effect on the nucleotide sequence.
11. HGVS_P: describes variant effect on the amino acid sequence.
12. EFFECT: describes the impact of a variant on the gene and its encoded protein.

## Sheet: S DATA 2_MAB1080 fs_sg_dsINDEL
File Name	ScientificName	CenterName	SRAStudy	CHROM	POS	ID	REF	ALT	QUAL	GENE	EFFECT	HGVS_P	AA_POS	BIOTYPE	IMPACT	HGVS_C
DRR245200	Mycobacteroides abscessus	NIID	DRP006603	CU458896.1	1094640	.	CT	CTT	228.4	MAB_1080	frameshift_variant	p.Glu100fs	99	protein_coding	HIGH	c.296dupT
DRR245214	Mycobacteroides abscessus subsp. bolletii	NIID	DRP006603	CU458896.1	1094983	.	T	TA	228.407	MAB_1080	frameshift_variant	p.Thr214fs	213	protein_coding	HIGH	c.638_639insA
DRR245271	Mycobacteroides abscessus	NIID	DRP006603	CU458896.1	1094640	.	CT	CTT	228.357	MAB_1080	frameshift_variant	p.Glu100fs	99	protein_coding	HIGH	c.296dupT
DRR317426	Mycobacteroides abscessus	NIID	DRP008327	CU458896.1	1094613	.	GCA	G	25.7914	MAB_1080	frameshift_variant	p.Ala90fs	90	protein_coding	HIGH	c.269_270delCA
DRR395291	Mycobacteroides abscessus subsp. massiliense	GIRC	DRP008093	CU458896.1	1094950	.	ACGCGCG	ACGCG	8.30935	MAB_1080	frameshift_variant	p.Arg204fs	204	protein_coding	HIGH	c.610_611delCG
ERR1081313	Mycobacteroides abscessus	SC	ERP001039	CU458896.1	1094373	.	TGGG	TGG	228.344	MAB_1080	frameshift_variant	p.Ala11fs	11	protein_coding	HIGH	c.31delG
ERR1081314	Mycobacteroides abscessus	SC	ERP001039	CU458896.1	1094373	.	TGGG	TGG	228.335	MAB_1080	frameshift_variant	p.Ala11fs	11	protein_coding	HIGH	c.31delG
ERR1081315	Mycobacteroides abscessus	SC	ERP001039	CU458896.1	1094373	.	TGGG	TGG	228.375	MAB_1080	frameshift_variant	p.Ala11fs	11	protein_coding	HIGH	c.31delG
ERR1081316	Mycobacteroides abscessus	SC	ERP001039	CU458896.1	1094373	.	TGGG	TGG	228.333	MAB_1080	frameshift_variant	p.Ala11fs	11	protein_coding	HIGH	c.31delG
ERR1081317	Mycobacteroides abscessus	SC	ERP001039	CU458896.1	1094373	.	TGGG	TGG	228.411	MAB_1080	frameshift_variant	p.Ala11fs	11	protein_coding	HIGH	c.31delG
ERR10853851	Mycobacteroides abscessus	WELLCOME SANGER INSTITUTE	ERP023024	CU458896.1	1094787	.	CTGTTGCCCAGT	C	228.38	MAB_1080	frameshift_variant	p.Leu148fs	148	protein_coding	HIGH	c.443_453delTGTTGCCCAGT
ERR10853852	Mycobacteroides abscessus	WELLCOME SANGER INSTITUTE	ERP023024	CU458896.1	1094787	.	CTGTTGCCCAGT	C	228.319	MAB_1080	frameshift_variant	p.Leu148fs	148	protein_coding	HIGH	c.443_453delTGTTGCCCAGT
ERR10853853	Mycobacteroides abscessus	WELLCOME SANGER INSTITUTE	ERP023024	CU458896.1	1094798	.	TGC	TGCGC	228.375	MAB_1080	frameshift_variant	p.Gly153fs	152	protein_coding	HIGH	c.454_455dupGC
ERR114981	Mycobacteroides abscessus	SC	ERP001039	CU458896.1	1094972	.	CGGGG	CGGGGG	179.98	MAB_1080	frameshift_variant	p.Asp211fs	211	protein_coding	HIGH	c.631dupG
ERR115056	Mycobacteroides abscessus	SC	ERP001039	CU458896.1	1094373	.	TGGG	TGG	72.1931	MAB_1080	frameshift_variant	p.Ala11fs	11	protein_coding	HIGH	c.31delG
ERR115071	Mycobacteroides abscessus	SC	ERP001039	CU458896.1	1094762	.	AGCGT	AGCGTGCGT	228.28	MAB_1080	frameshift_variant	p.Ser141fs	141	protein_coding	HIGH	c.418_421dupGCGT
ERR115072	Mycobacteroides abscessus	SC	ERP001039	CU458896.1	1094508	.	ATT	AT	228.332	MAB_1080	frameshift_variant	p.Gln56fs	55	protein_coding	HIGH	c.165delT
ERR115075	Mycobacteroides abscessus	SC	ERP001039	CU458896.1	1094762	.	AGCGT	AGCGTGCGT	228.277	MAB_1080	frameshift_variant	p.Ser141fs	141	protein_coding	HIGH	c.418_421dupGCGT
ERR115086	Mycobacteroides abscessus	SC	ERP001039	CU458896.1	1094972	.	CGGGG	CGGGGG	144.938	MAB_1080	frameshift_variant	p.Asp211fs	211	protein_coding	HIGH	c.631dupG
ERR115087	Mycobacteroides abscessus	SC	ERP001039	CU458896.1	1094762	.	AGCGT	AGCGTGCGT	228.272	MAB_1080	frameshift_variant	p.Ser141fs	141	protein_coding	HIGH	c.418_421dupGCGT
ERR115088	Mycobacteroides abscessus	SC	ERP001039	CU458896.1	1094762	.	AGCGT	AGCGTGCGT	217.176	MAB_1080	frameshift_variant	p.Ser141fs	141	protein_coding	HIGH	c.418_421dupGCGT
ERR115089	Mycobacteroides abscessus	SC	ERP001039	CU458896.1	1094508	.	ATT	AT	187.806	MAB_1080	frameshift_variant	p.Gln56fs	55	protein_coding	HIGH	c.165delT
ERR115092	Mycobacteroides abscessus	SC	ERP001039	CU458896.1	1094508	.	ATT	AT	228.338	MAB_1080	frameshift_variant	p.Gln56fs	55	protein_coding	HIGH	c.165delT
ERR115099	Mycobacteroides abscessus	SC	ERP001039	CU458896.1	1094972	.	CGGGG	CGGGGG	146.734	MAB_1080	frameshift_variant	p.Asp211fs	211	protein_coding	HIGH	c.631dupG
ERR1251275	Mycobacteroides abscessus	THE WELLCOME TRUST SANGER INSTITUTE	ERP001039	CU458896.1	1094373	.	TGGG	TGG	228.363	MAB_1080	frameshift_variant	p.Ala11fs	11	protein_coding	HIGH	c.31delG
ERR2818456	Mycobacteroides abscessus subsp. abscessus	UCL	ERP111132	CU458896.1	1094719	.	CG	C	70.1685	MAB_1080	frameshift_variant	p.Ile126fs	125	protein_coding	HIGH	c.375delG
ERR3198472	Mycobacteroides abscessus	UNIVERSITY COLLEGE LONDON	ERP114130	CU458896.1	1094719	.	CG	C	76.1863	MAB_1080	frameshift_variant	p.Ile126fs	125	protein_coding	HIGH	c.375delG
ERR3198482	Mycobacteroides abscessus	UNIVERSITY COLLEGE LONDON	ERP114130	CU458896.1	1094972	.	CGGGG	CGGG	228.186	MAB_1080	frameshift_variant	p.Asp211fs	211	protein_coding	HIGH	c.631delG
ERR3198483	Mycobacteroides abscessus	UNIVERSITY COLLEGE LONDON	ERP114130	CU458896.1	1094972	.	CGGGG	CGGG	228.243	MAB_1080	frameshift_variant	p.Asp211fs	211	protein_coding	HIGH	c.631delG
ERR3198484	Mycobacteroides abscessus	UNIVERSITY COLLEGE LONDON	ERP114130	CU458896.1	1094972	.	CGGGG	CGGG	228.249	MAB_1080	frameshift_variant	p.Asp211fs	211	protein_coding	HIGH	c.631delG
ERR3198487	Mycobacteroides abscessus	UNIVERSITY COLLEGE LONDON	ERP114130	CU458896.1	1094972	.	CGGGG	CGGG	200.385	MAB_1080	frameshift_variant	p.Asp211fs	211	protein_coding	HIGH	c.631delG
ERR3198488	Mycobacteroides abscessus	UNIVERSITY COLLEGE LONDON	ERP114130	CU458896.1	1094972	.	CGGGG	CGGG	171.226	MAB_1080	frameshift_variant	p.Asp211fs	211	protein_coding	HIGH	c.631delG
ERR3198489	Mycobacteroides abscessus	UNIVERSITY COLLEGE LONDON	ERP114130	CU458896.1	1094972	.	CGGGG	CGGG	228.193	MAB_1080	frameshift_variant	p.Asp211fs	211	protein_coding	HIGH	c.631delG
ERR3198490	Mycobacteroides abscessus	UNIVERSITY COLLEGE LONDON	ERP114130	CU458896.1	1094972	.	CGGGG	CGGG	138.182	MAB_1080	frameshift_variant	p.Asp211fs	211	protein_coding	HIGH	c.631delG
ERR3198491	Mycobacteroides abscessus	UNIVERSITY COLLEGE LONDON	ERP114130	CU458896.1	1094972	.	CGGGG	CGGG	228.292	MAB_1080	frameshift_variant	p.Asp211fs	211	protein_coding	HIGH	c.631delG
ERR3198492	Mycobacteroides abscessus	UNIVERSITY COLLEGE LONDON	ERP114130	CU458896.1	1094972	.	CGGGG	CGGG	214.287	MAB_1080	frameshift_variant	p.Asp211fs	211	protein_coding	HIGH	c.631delG
ERR3198493	Mycobacteroides abscessus	UNIVERSITY COLLEGE LONDON	ERP114130	CU458896.1	1094972	.	CGGGG	CGGG	228.348	MAB_1080	frameshift_variant	p.Asp211fs	211	protein_coding	HIGH	c.631delG
ERR3198495	Mycobacteroides abscessus	UNIVERSITY COLLEGE LONDON	ERP114130	CU458896.1	1094972	.	CGGGG	CGGG	136.843	MAB_1080	frameshift_variant	p.Asp211fs	211	protein_coding	HIGH	c.631delG
ERR3198496	Mycobacteroides abscessus	UNIVERSITY COLLEGE LONDON	ERP114130	CU458896.1	1094972	.	CGGGG	CGGG	60.5924	MAB_1080	frameshift_variant	p.Asp211fs	211	protein_coding	HIGH	c.631delG
ERR330887	Mycobacteroides abscessus subsp. abscessus	SC	ERP001039	CU458896.1	1094787	.	CTGTTGCCCAGT	C	212.128	MAB_1080	frameshift_variant	p.Leu148fs	148	protein_coding	HIGH	c.443_453delTGTTGCCCAGT
ERR330896	Mycobacteroides abscessus subsp. abscessus	SC	ERP001039	CU458896.1	1094660	.	TGG	TGGG	9.5805	MAB_1080	frameshift_variant	p.Tyr107fs	106	protein_coding	HIGH	c.317dupG
ERR337793	Mycobacteroides abscessus subsp. massiliense	SC	ERP001039	CU458896.1	1094376	.	GCCC	GCCCC	228.26	MAB_1080	frameshift_variant	p.Arg12fs	12	protein_coding	HIGH	c.34dupC
ERR337796	Mycobacteroides abscessus subsp. massiliense	SC	ERP001039	CU458896.1	1094376	.	GCCC	GCCCC	228.361	MAB_1080	frameshift_variant	p.Arg12fs	12	protein_coding	HIGH	c.34dupC
ERR337797	Mycobacteroides abscessus subsp. massiliense	SC	ERP001039	CU458896.1	1094376	.	GCCC	GCCCC	228.351	MAB_1080	frameshift_variant	p.Arg12fs	12	protein_coding	HIGH	c.34dupC
ERR337798	Mycobacteroides abscessus subsp. massiliense	SC	ERP001039	CU458896.1	1094376	.	GCCC	GCCCC	228.351	MAB_1080	frameshift_variant	p.Arg12fs	12	protein_coding	HIGH	c.34dupC
ERR337800	Mycobacteroides abscessus subsp. massiliense	SC	ERP001039	CU458896.1	1094376	.	GCCC	GCCCC	228.383	MAB_1080	frameshift_variant	p.Arg12fs	12	protein_coding	HIGH	c.34dupC
ERR337801	Mycobacteroides abscessus subsp. massiliense	SC	ERP001039	CU458896.1	1094376	.	GCCC	GCCCC	228.368	MAB_1080	frameshift_variant	p.Arg12fs	12	protein_coding	HIGH	c.34dupC
ERR337802	Mycobacteroides abscessus subsp. massiliense	SC	ERP001039	CU458896.1	1094376	.	GCCC	GCCCC	228.395	MAB_1080	frameshift_variant	p.Arg12fs	12	protein_coding	HIGH	c.34dupC
ERR337804	Mycobacteroides abscessus subsp. massiliense	SC	ERP001039	CU458896.1	1094376	.	GCCC	GCCCC	228.398	MAB_1080	frameshift_variant	p.Arg12fs	12	protein_coding	HIGH	c.34dupC
ERR340567	Mycobacteroides abscessus subsp. abscessus	SC	ERP001039	CU458896.1	1094985	.	ACC	ACCC	228.364	MAB_1080	frameshift_variant	p.Thr215fs	215	protein_coding	HIGH	c.642dupC
ERR340569	Mycobacteroides abscessus subsp. abscessus	SC	ERP001039	CU458896.1	1094985	.	ACC	ACCC	228.401	MAB_1080	frameshift_variant	p.Thr215fs	215	protein_coding	HIGH	c.642dupC
ERR363383	Mycobacteroides abscessus subsp. massiliense	SC	ERP001039	CU458896.1	1094376	.	GCCC	GCCCC	228.363	MAB_1080	frameshift_variant	p.Arg12fs	12	protein_coding	HIGH	c.34dupC
ERR363386	Mycobacteroides abscessus subsp. massiliense	SC	ERP001039	CU458896.1	1094376	.	GCCC	GCCCC	228.393	MAB_1080	frameshift_variant	p.Arg12fs	12	protein_coding	HIGH	c.34dupC
ERR363387	Mycobacteroides abscessus subsp. massiliense	SC	ERP001039	CU458896.1	1094376	.	GCCC	GCCCC	228.384	MAB_1080	frameshift_variant	p.Arg12fs	12	protein_coding	HIGH	c.34dupC
ERR363388	Mycobacteroides abscessus subsp. massiliense	SC	ERP001039	CU458896.1	1094376	.	GCCC	GCCCC	228.375	MAB_1080	frameshift_variant	p.Arg12fs	12	protein_coding	HIGH	c.34dupC
ERR363390	Mycobacteroides abscessus subsp. massiliense	SC	ERP001039	CU458896.1	1094376	.	GCCC	GCCCC	228.395	MAB_1080	frameshift_variant	p.Arg12fs	12	protein_coding	HIGH	c.34dupC
ERR363391	Mycobacteroides abscessus subsp. massiliense	SC	ERP001039	CU458896.1	1094376	.	GCCC	GCCCC	228.396	MAB_1080	frameshift_variant	p.Arg12fs	12	protein_coding	HIGH	c.34dupC
ERR363392	Mycobacteroides abscessus subsp. massiliense	SC	ERP001039	CU458896.1	1094376	.	GCCC	GCCCC	228.33	MAB_1080	frameshift_variant	p.Arg12fs	12	protein_coding	HIGH	c.34dupC
ERR363394	Mycobacteroides abscessus subsp. massiliense	SC	ERP001039	CU458896.1	1094376	.	GCCC	GCCCC	228.4	MAB_1080	frameshift_variant	p.Arg12fs	12	protein_coding	HIGH	c.34dupC
ERR369137	Mycobacteroides abscessus subsp. bolletii	SC	ERP001039	CU458896.1	1095004	.	G	A	228.345	MAB_1080	stop_gained	p.Trp220*	220	protein_coding	HIGH	c.659G>A
ERR369170	Mycobacteroides abscessus subsp. massiliense	SC	ERP001039	CU458896.1	1094508	.	ATT	AT	228.312	MAB_1080	frameshift_variant	p.Gln56fs	55	protein_coding	HIGH	c.165delT
ERR369222	Mycobacteroides abscessus subsp. abscessus	SC	ERP001039	CU458896.1	1094787	.	CTGTTGCCCAGT	C	136.85	MAB_1080	frameshift_variant	p.Leu148fs	148	protein_coding	HIGH	c.443_453delTGTTGCCCAGT
ERR374198	Mycobacteroides abscessus subsp. abscessus	SC	ERP001039	CU458896.1	1094985	.	ACC	ACCC	228.4	MAB_1080	frameshift_variant	p.Thr215fs	215	protein_coding	HIGH	c.642dupC
ERR374200	Mycobacteroides abscessus subsp. abscessus	SC	ERP001039	CU458896.1	1094985	.	ACC	ACCC	228.419	MAB_1080	frameshift_variant	p.Thr215fs	215	protein_coding	HIGH	c.642dupC
ERR4326566	Mycobacteroides abscessus	ROBERT KOCH INSTITUT	ERP122609	CU458896.1	1094437	.	CG	C	41.4047	MAB_1080	frameshift_variant	p.Thr32fs	31	protein_coding	HIGH	c.93delG
ERR4326570	Mycobacteroides abscessus	ROBERT KOCH INSTITUT	ERP122609	CU458896.1	1094437	.	CG	C	46.4146	MAB_1080	frameshift_variant	p.Thr32fs	31	protein_coding	HIGH	c.93delG
ERR4326575	Mycobacteroides abscessus	ROBERT KOCH INSTITUT	ERP122609	CU458896.1	1094617	.	G	GT	6.51141	MAB_1080	frameshift_variant	p.Ser92fs	91	protein_coding	HIGH	c.272_273insT
ERR459872	Mycobacteroides abscessus	SC	ERP001039	CU458896.1	1094972	.	CGGGG	CGGGGG	202.057	MAB_1080	frameshift_variant	p.Asp211fs	211	protein_coding	HIGH	c.631dupG
ERR459874	Mycobacteroides abscessus	SC	ERP001039	CU458896.1	1094972	.	CGGGG	CGGGGG	177.937	MAB_1080	frameshift_variant	p.Asp211fs	211	protein_coding	HIGH	c.631dupG
ERR459879	Mycobacteroides abscessus	SC	ERP001039	CU458896.1	1094972	.	CGGGG	CGGGGG	209.089	MAB_1080	frameshift_variant	p.Asp211fs	211	protein_coding	HIGH	c.631dupG
ERR459880	Mycobacteroides abscessus	SC	ERP001039	CU458896.1	1094972	.	CGGGG	CGGGGG	228.19	MAB_1080	frameshift_variant	p.Asp211fs	211	protein_coding	HIGH	c.631dupG
ERR459881	Mycobacteroides abscessus	SC	ERP001039	CU458896.1	1094972	.	CGGGG	CGGGGG	228.256	MAB_1080	frameshift_variant	p.Asp211fs	211	protein_coding	HIGH	c.631dupG
ERR459882	Mycobacteroides abscessus	SC	ERP001039	CU458896.1	1094972	.	CGGGG	CGGGGG	228.19	MAB_1080	frameshift_variant	p.Asp211fs	211	protein_coding	HIGH	c.631dupG
ERR459883	Mycobacteroides abscessus	SC	ERP001039	CU458896.1	1094972	.	CGGGG	CGGGGG	227.146	MAB_1080	frameshift_variant	p.Asp211fs	211	protein_coding	HIGH	c.631dupG
ERR459884	Mycobacteroides abscessus	SC	ERP001039	CU458896.1	1094972	.	CGGGG	CGGGGG	228.287	MAB_1080	frameshift_variant	p.Asp211fs	211	protein_coding	HIGH	c.631dupG
ERR459885	Mycobacteroides abscessus	SC	ERP001039	CU458896.1	1094972	.	CGGGG	CGGGGG	90.626	MAB_1080	frameshift_variant	p.Asp211fs	211	protein_coding	HIGH	c.631dupG
ERR459887	Mycobacteroides abscessus	SC	ERP001039	CU458896.1	1094972	.	CGGGG	CGGGGG	228.166	MAB_1080	frameshift_variant	p.Asp211fs	211	protein_coding	HIGH	c.631dupG
ERR459888	Mycobacteroides abscessus	SC	ERP001039	CU458896.1	1094972	.	CGGGG	CGGGGG	209.107	MAB_1080	frameshift_variant	p.Asp211fs	211	protein_coding	HIGH	c.631dupG
ERR459889	Mycobacteroides abscessus	SC	ERP001039	CU458896.1	1094972	.	CGGGG	CGGGGG	180.994	MAB_1080	frameshift_variant	p.Asp211fs	211	protein_coding	HIGH	c.631dupG
ERR459890	Mycobacteroides abscessus	SC	ERP001039	CU458896.1	1094972	.	CGGGG	CGGGGG	228.201	MAB_1080	frameshift_variant	p.Asp211fs	211	protein_coding	HIGH	c.631dupG
ERR459891	Mycobacteroides abscessus	SC	ERP001039	CU458896.1	1094972	.	CGGGG	CGGGGG	212.11	MAB_1080	frameshift_variant	p.Asp211fs	211	protein_coding	HIGH	c.631dupG
ERR459892	Mycobacteroides abscessus	SC	ERP001039	CU458896.1	1094972	.	CGGGG	CGGGGG	210.118	MAB_1080	frameshift_variant	p.Asp211fs	211	protein_coding	HIGH	c.631dupG
ERR459893	Mycobacteroides abscessus	SC	ERP001039	CU458896.1	1094972	.	CGGGG	CGGGGG	219.139	MAB_1080	frameshift_variant	p.Asp211fs	211	protein_coding	HIGH	c.631dupG
ERR459894	Mycobacteroides abscessus	SC	ERP001039	CU458896.1	1094972	.	CGGGG	CGGGGG	138.657	MAB_1080	frameshift_variant	p.Asp211fs	211	protein_coding	HIGH	c.631dupG
ERR459895	Mycobacteroides abscessus	SC	ERP001039	CU458896.1	1094972	.	CGGGG	CGGGGG	228.191	MAB_1080	frameshift_variant	p.Asp211fs	211	protein_coding	HIGH	c.631dupG
ERR459896	Mycobacteroides abscessus	SC	ERP001039	CU458896.1	1094972	.	CGGGG	CGGGGG	228.311	MAB_1080	frameshift_variant	p.Asp211fs	211	protein_coding	HIGH	c.631dupG
ERR459897	Mycobacteroides abscessus	SC	ERP001039	CU458896.1	1094972	.	CGGGG	CGGGGG	228.21	MAB_1080	frameshift_variant	p.Asp211fs	211	protein_coding	HIGH	c.631dupG
ERR459919	Mycobacteroides abscessus	SC	ERP001039	CU458896.1	1094972	.	CGGGG	CGGGGG	228.255	MAB_1080	frameshift_variant	p.Asp211fs	211	protein_coding	HIGH	c.631dupG
ERR459978	Mycobacteroides abscessus subsp. abscessus	SC	ERP001039	CU458896.1	1094514	.	CAGTGGGACACT	C	228.405	MAB_1080	frameshift_variant	p.Gln57fs	57	protein_coding	HIGH	c.170_180delAGTGGGACACT
ERR459985	Mycobacteroides abscessus subsp. abscessus	SC	ERP001039	CU458896.1	1094514	.	CAGTGGGACACT	C	228.398	MAB_1080	frameshift_variant	p.Gln57fs	57	protein_coding	HIGH	c.170_180delAGTGGGACACT
ERR460045	Mycobacteroides abscessus subsp. massiliense	SC	ERP001039	CU458896.1	1094373	.	TGGG	TGG	228.327	MAB_1080	frameshift_variant	p.Ala11fs	11	protein_coding	HIGH	c.31delG
ERR460046	Mycobacteroides abscessus subsp. massiliense	SC	ERP001039	CU458896.1	1094373	.	TGGG	TGG	228.335	MAB_1080	frameshift_variant	p.Ala11fs	11	protein_coding	HIGH	c.31delG
ERR460047	Mycobacteroides abscessus subsp. massiliense	SC	ERP001039	CU458896.1	1094373	.	TGGG	TGG	228.366	MAB_1080	frameshift_variant	p.Ala11fs	11	protein_coding	HIGH	c.31delG
ERR460048	Mycobacteroides abscessus subsp. massiliense	SC	ERP001039	CU458896.1	1094373	.	TGGG	TGG	228.358	MAB_1080	frameshift_variant	p.Ala11fs	11	protein_coding	HIGH	c.31delG
ERR460049	Mycobacteroides abscessus subsp. massiliense	SC	ERP001039	CU458896.1	1094373	.	TGGG	TGG	228.393	MAB_1080	frameshift_variant	p.Ala11fs	11	protein_coding	HIGH	c.31delG
ERR460050	Mycobacteroides abscessus subsp. massiliense	SC	ERP001039	CU458896.1	1094373	.	TGGG	TGG	228.381	MAB_1080	frameshift_variant	p.Ala11fs	11	protein_coding	HIGH	c.31delG
ERR460051	Mycobacteroides abscessus subsp. massiliense	SC	ERP001039	CU458896.1	1094373	.	TGGG	TGG	228.319	MAB_1080	frameshift_variant	p.Ala11fs	11	protein_coding	HIGH	c.31delG
ERR460052	Mycobacteroides abscessus subsp. massiliense	SC	ERP001039	CU458896.1	1094373	.	TGGG	TGG	228.322	MAB_1080	frameshift_variant	p.Ala11fs	11	protein_coding	HIGH	c.31delG
ERR460053	Mycobacteroides abscessus subsp. massiliense	SC	ERP001039	CU458896.1	1094373	.	TGGG	TGG	228.409	MAB_1080	frameshift_variant	p.Ala11fs	11	protein_coding	HIGH	c.31delG
ERR460054	Mycobacteroides abscessus subsp. massiliense	SC	ERP001039	CU458896.1	1094373	.	TGGG	TGG	228.304	MAB_1080	frameshift_variant	p.Ala11fs	11	protein_coding	HIGH	c.31delG
ERR460055	Mycobacteroides abscessus subsp. massiliense	SC	ERP001039	CU458896.1	1094373	.	TGGG	TGG	228.381	MAB_1080	frameshift_variant	p.Ala11fs	11	protein_coding	HIGH	c.31delG
ERR460056	Mycobacteroides abscessus subsp. massiliense	SC	ERP001039	CU458896.1	1094373	.	TGGG	TGG	228.374	MAB_1080	frameshift_variant	p.Ala11fs	11	protein_coding	HIGH	c.31delG
ERR460057	Mycobacteroides abscessus subsp. massiliense	SC	ERP001039	CU458896.1	1094373	.	TGGG	TGG	228.354	MAB_1080	frameshift_variant	p.Ala11fs	11	protein_coding	HIGH	c.31delG
ERR460058	Mycobacteroides abscessus subsp. massiliense	SC	ERP001039	CU458896.1	1094373	.	TGGG	TGG	228.307	MAB_1080	frameshift_variant	p.Ala11fs	11	protein_coding	HIGH	c.31delG
ERR460059	Mycobacteroides abscessus subsp. massiliense	SC	ERP001039	CU458896.1	1094373	.	TGGG	TGG	228.276	MAB_1080	frameshift_variant	p.Ala11fs	11	protein_coding	HIGH	c.31delG
ERR460060	Mycobacteroides abscessus subsp. massiliense	SC	ERP001039	CU458896.1	1094373	.	TGGG	TGG	228.407	MAB_1080	frameshift_variant	p.Ala11fs	11	protein_coding	HIGH	c.31delG
ERR460061	Mycobacteroides abscessus subsp. massiliense	SC	ERP001039	CU458896.1	1094373	.	TGGG	TGG	228.389	MAB_1080	frameshift_variant	p.Ala11fs	11	protein_coding	HIGH	c.31delG
ERR460062	Mycobacteroides abscessus subsp. massiliense	SC	ERP001039	CU458896.1	1094373	.	TGGG	TGG	228.375	MAB_1080	frameshift_variant	p.Ala11fs	11	protein_coding	HIGH	c.31delG
ERR460063	Mycobacteroides abscessus subsp. massiliense	SC	ERP001039	CU458896.1	1094373	.	TGGG	TGG	228.367	MAB_1080	frameshift_variant	p.Ala11fs	11	protein_coding	HIGH	c.31delG
ERR460065	Mycobacteroides abscessus	SC	ERP001039	CU458896.1	1094972	.	CGGGG	CGGGGG	228.22	MAB_1080	frameshift_variant	p.Asp211fs	211	protein_coding	HIGH	c.631dupG
ERR460070	Mycobacteroides abscessus	SC	ERP001039	CU458896.1	1094972	.	CGGGG	CGGGGG	96.2003	MAB_1080	frameshift_variant	p.Asp211fs	211	protein_coding	HIGH	c.631dupG
ERR460071	Mycobacteroides abscessus subsp. massiliense	SC	ERP001039	CU458896.1	1094373	.	TGGG	TGG	228.355	MAB_1080	frameshift_variant	p.Ala11fs	11	protein_coding	HIGH	c.31delG
ERR460074	Mycobacteroides abscessus	SC	ERP001039	CU458896.1	1094972	.	CGGGG	CGGGGG	214.093	MAB_1080	frameshift_variant	p.Asp211fs	211	protein_coding	HIGH	c.631dupG
ERR460075	Mycobacteroides abscessus	SC	ERP001039	CU458896.1	1094972	.	CGGGG	CGGGGG	228.262	MAB_1080	frameshift_variant	p.Asp211fs	211	protein_coding	HIGH	c.631dupG
ERR460076	Mycobacteroides abscessus	SC	ERP001039	CU458896.1	1094972	.	CGGGG	CGGGGG	169.902	MAB_1080	frameshift_variant	p.Asp211fs	211	protein_coding	HIGH	c.631dupG
ERR460079	Mycobacteroides abscessus	SC	ERP001039	CU458896.1	1094972	.	CGGGG	CGGGGG	228.296	MAB_1080	frameshift_variant	p.Asp211fs	211	protein_coding	HIGH	c.631dupG
ERR473268	Mycobacteroides abscessus subsp. massiliense	SC	ERP001039	CU458896.1	1094508	.	ATT	AT	220.296	MAB_1080	frameshift_variant	p.Gln56fs	55	protein_coding	HIGH	c.165delT
ERR473269	Mycobacteroides abscessus subsp. massiliense	SC	ERP001039	CU458896.1	1094508	.	ATT	AT	192.144	MAB_1080	frameshift_variant	p.Gln56fs	55	protein_coding	HIGH	c.165delT
ERR473270	Mycobacteroides abscessus subsp. massiliense	SC	ERP001039	CU458896.1	1094373	.	TGGG	TGG	228.408	MAB_1080	frameshift_variant	p.Ala11fs	11	protein_coding	HIGH	c.31delG
ERR473274	Mycobacteroides abscessus subsp. massiliense	SC	ERP001039	CU458896.1	1094762	.	AGCGT	AGCGTGCGT	228.361	MAB_1080	frameshift_variant	p.Ser141fs	141	protein_coding	HIGH	c.418_421dupGCGT
ERR473275	Mycobacteroides abscessus subsp. massiliense	SC	ERP001039	CU458896.1	1094762	.	AGCGT	AGCGTGCGT	228.357	MAB_1080	frameshift_variant	p.Ser141fs	141	protein_coding	HIGH	c.418_421dupGCGT
ERR490674	Mycobacteroides abscessus subsp. abscessus	SC	ERP001039	CU458896.1	1094514	.	CAGTGGGACACT	C	228.414	MAB_1080	frameshift_variant	p.Gln57fs	57	protein_coding	HIGH	c.170_180delAGTGGGACACT
ERR516498	Mycobacteroides abscessus subsp. massiliense	SC	ERP001039	CU458896.1	1094373	.	TGGG	TGG	228.388	MAB_1080	frameshift_variant	p.Ala11fs	11	protein_coding	HIGH	c.31delG
ERR516499	Mycobacteroides abscessus subsp. massiliense	SC	ERP001039	CU458896.1	1094373	.	TGGG	TGG	228.373	MAB_1080	frameshift_variant	p.Ala11fs	11	protein_coding	HIGH	c.31delG
ERR5411954	Mycobacteroides abscessus ATCC 19977	UNIVERSITY OF OXFORD, NUFFIELD DEPARTMENT OF MEDIC	ERP126939	CU458896.1	1094948	.	CT	CTT	225.417	MAB_1080	frameshift_variant	p.Tyr202fs	202	protein_coding	HIGH	c.604dupT
ERR5411989	Mycobacteroides abscessus ATCC 19977	UNIVERSITY OF OXFORD, NUFFIELD DEPARTMENT OF MEDIC	ERP126939	CU458896.1	1094373	.	TGGG	TGG	228.412	MAB_1080	frameshift_variant	p.Ala11fs	11	protein_coding	HIGH	c.31delG
ERR5412032	Mycobacteroides abscessus ATCC 19977	UNIVERSITY OF OXFORD, NUFFIELD DEPARTMENT OF MEDIC	ERP126939	CU458896.1	1094518	.	G	A	225.417	MAB_1080	stop_gained	p.Trp58*	58	protein_coding	HIGH	c.173G>A
ERR5412039	Mycobacteroides abscessus ATCC 19977	UNIVERSITY OF OXFORD, NUFFIELD DEPARTMENT OF MEDIC	ERP126939	CU458896.1	1094648	.	GGGTTACCAGGTTGGTTACC	GGGTTACC	101.798	MAB_1080	disruptive_inframe_deletion	p.Gln104_Tyr107del	104	protein_coding	MODERATE	c.311_322delAGGTTGGTTACC
ERR5412059	Mycobacteroides abscessus ATCC 19977	UNIVERSITY OF OXFORD, NUFFIELD DEPARTMENT OF MEDIC	ERP126939	CU458896.1	1094985	.	ACC	ACCC	228.381	MAB_1080	frameshift_variant	p.Thr215fs	215	protein_coding	HIGH	c.642dupC
ERR5412127	Mycobacteroides abscessus ATCC 19977	UNIVERSITY OF OXFORD, NUFFIELD DEPARTMENT OF MEDIC	ERP126939	CU458896.1	1094648	.	GGGTTACCAGGTTGGTTACC	GGGTTACC	148.12	MAB_1080	disruptive_inframe_deletion	p.Gln104_Tyr107del	104	protein_coding	MODERATE	c.311_322delAGGTTGGTTACC
ERR5412141	Mycobacteroides abscessus ATCC 19977	UNIVERSITY OF OXFORD, NUFFIELD DEPARTMENT OF MEDIC	ERP126939	CU458896.1	1094648	.	GGGTTACCAGGTTGGTTACC	GGGTTACC	39.5537	MAB_1080	disruptive_inframe_deletion	p.Gln104_Tyr107del	104	protein_coding	MODERATE	c.311_322delAGGTTGGTTACC
ERR5412334	Mycobacteroides abscessus ATCC 19977	UNIVERSITY OF OXFORD, NUFFIELD DEPARTMENT OF MEDIC	ERP126939	CU458896.1	1094373	.	TGGG	TGG	228.281	MAB_1080	frameshift_variant	p.Ala11fs	11	protein_coding	HIGH	c.31delG
ERR5412358	Mycobacteroides abscessus ATCC 19977	UNIVERSITY OF OXFORD, NUFFIELD DEPARTMENT OF MEDIC	ERP126939	CU458896.1	1094576	.	GTT	GTTTT	228.26	MAB_1080	frameshift_variant	p.His79fs	78	protein_coding	HIGH	c.232_233dupTT
ERR5412396	Mycobacteroides abscessus ATCC 19977	UNIVERSITY OF OXFORD, NUFFIELD DEPARTMENT OF MEDIC	ERP126939	CU458896.1	1094753	.	TA	T	171.416	MAB_1080	frameshift_variant	p.Ser137fs	137	protein_coding	HIGH	c.409delA
ERR5412454	Mycobacteroides abscessus ATCC 19977	UNIVERSITY OF OXFORD, NUFFIELD DEPARTMENT OF MEDIC	ERP126939	CU458896.1	1094841	.	G	T	115.105	MAB_1080	stop_gained	p.Glu166*	166	protein_coding	HIGH	c.496G>T
ERR5412479	Mycobacteroides abscessus ATCC 19977	UNIVERSITY OF OXFORD, NUFFIELD DEPARTMENT OF MEDIC	ERP126939	CU458896.1	1094985	.	ACC	ACCC	228.373	MAB_1080	frameshift_variant	p.Thr215fs	215	protein_coding	HIGH	c.642dupC
ERR5412500	Mycobacteroides abscessus ATCC 19977	UNIVERSITY OF OXFORD, NUFFIELD DEPARTMENT OF MEDIC	ERP126939	CU458896.1	1094648	.	GGGTTACCAGGTTGGTTACC	GGGTTACC	115.067	MAB_1080	disruptive_inframe_deletion	p.Gln104_Tyr107del	104	protein_coding	MODERATE	c.311_322delAGGTTGGTTACC
ERR5412601	Mycobacteroides abscessus ATCC 19977	UNIVERSITY OF OXFORD, NUFFIELD DEPARTMENT OF MEDIC	ERP126939	CU458896.1	1094985	.	ACC	ACCC	228.349	MAB_1080	frameshift_variant	p.Thr215fs	215	protein_coding	HIGH	c.642dupC
ERR5412602	Mycobacteroides abscessus ATCC 19977	UNIVERSITY OF OXFORD, NUFFIELD DEPARTMENT OF MEDIC	ERP126939	CU458896.1	1094620	.	CGGACACCTTCGAGG	CGG	228.32	MAB_1080	disruptive_inframe_deletion	p.Asp93_Glu96del	93	protein_coding	MODERATE	c.278_289delACACCTTCGAGG
ERR5412617	Mycobacteroides abscessus ATCC 19977	UNIVERSITY OF OXFORD, NUFFIELD DEPARTMENT OF MEDIC	ERP126939	CU458896.1	1094518	.	G	A	225.422	MAB_1080	stop_gained	p.Trp58*	58	protein_coding	HIGH	c.173G>A
ERR5412667	Mycobacteroides abscessus ATCC 19977	UNIVERSITY OF OXFORD, NUFFIELD DEPARTMENT OF MEDIC	ERP126939	CU458896.1	1094739	.	AACGCGTTCGGC	AACGCGTTCGGCACGCGTTCGGC	228.222	MAB_1080	frameshift_variant	p.Gly136fs	136	protein_coding	HIGH	c.395_405dupACGCGTTCGGC
ERR5412787	Mycobacteroides abscessus ATCC 19977	UNIVERSITY OF OXFORD, NUFFIELD DEPARTMENT OF MEDIC	ERP126939	CU458896.1	1094354	.	GTT	GT	32.3575	MAB_1080	frameshift_variant	p.Leu4fs	4	protein_coding	HIGH	c.11delT
ERR5412815	Mycobacteroides abscessus ATCC 19977	UNIVERSITY OF OXFORD, NUFFIELD DEPARTMENT OF MEDIC	ERP126939	CU458896.1	1094518	.	G	A	228.369	MAB_1080	stop_gained	p.Trp58*	58	protein_coding	HIGH	c.173G>A
ERR5412816	Mycobacteroides abscessus ATCC 19977	UNIVERSITY OF OXFORD, NUFFIELD DEPARTMENT OF MEDIC	ERP126939	CU458896.1	1094576	.	GTT	GTTTT	228.357	MAB_1080	frameshift_variant	p.His79fs	78	protein_coding	HIGH	c.232_233dupTT
ERR5412863	Mycobacteroides abscessus ATCC 19977	UNIVERSITY OF OXFORD, NUFFIELD DEPARTMENT OF MEDIC	ERP126939	CU458896.1	1094948	.	CT	CTT	211.386	MAB_1080	frameshift_variant	p.Tyr202fs	202	protein_coding	HIGH	c.604dupT
ERR5412921	Mycobacteroides abscessus ATCC 19977	UNIVERSITY OF OXFORD, NUFFIELD DEPARTMENT OF MEDIC	ERP126939	CU458896.1	1094518	.	G	A	225.417	MAB_1080	stop_gained	p.Trp58*	58	protein_coding	HIGH	c.173G>A
ERR5412945	Mycobacteroides abscessus ATCC 19977	UNIVERSITY OF OXFORD, NUFFIELD DEPARTMENT OF MEDIC	ERP126939	CU458896.1	1094629	.	TC	T	24.2136	MAB_1080	frameshift_variant	p.Phe95fs	95	protein_coding	HIGH	c.285delC
ERR5412949	Mycobacteroides abscessus ATCC 19977	UNIVERSITY OF OXFORD, NUFFIELD DEPARTMENT OF MEDIC	ERP126939	CU458896.1	1094437	.	CG	C	71.265	MAB_1080	frameshift_variant	p.Thr32fs	31	protein_coding	HIGH	c.93delG
ERR5412985	Mycobacteroides abscessus ATCC 19977	UNIVERSITY OF OXFORD, NUFFIELD DEPARTMENT OF MEDIC	ERP126939	CU458896.1	1094948	.	CT	CTT	228.415	MAB_1080	frameshift_variant	p.Tyr202fs	202	protein_coding	HIGH	c.604dupT
ERR5413008	Mycobacteroides abscessus ATCC 19977	UNIVERSITY OF OXFORD, NUFFIELD DEPARTMENT OF MEDIC	ERP126939	CU458896.1	1094753	.	TA	T	124.416	MAB_1080	frameshift_variant	p.Ser137fs	137	protein_coding	HIGH	c.409delA
ERR5413065	Mycobacteroides abscessus ATCC 19977	UNIVERSITY OF OXFORD, NUFFIELD DEPARTMENT OF MEDIC	ERP126939	CU458896.1	1094841	.	G	T	133.141	MAB_1080	stop_gained	p.Glu166*	166	protein_coding	HIGH	c.496G>T
ERR5413067	Mycobacteroides abscessus ATCC 19977	UNIVERSITY OF OXFORD, NUFFIELD DEPARTMENT OF MEDIC	ERP126939	CU458896.1	1094524	.	CTTTT	CTTT	220.284	MAB_1080	frameshift_variant	p.Leu62fs	61	protein_coding	HIGH	c.183delT
ERR5413113	Mycobacteroides abscessus ATCC 19977	UNIVERSITY OF OXFORD, NUFFIELD DEPARTMENT OF MEDIC	ERP126939	CU458896.1	1094437	.	CG	C	112.374	MAB_1080	frameshift_variant	p.Thr32fs	31	protein_coding	HIGH	c.93delG
ERR5413121	Mycobacteroides abscessus ATCC 19977	UNIVERSITY OF OXFORD, NUFFIELD DEPARTMENT OF MEDIC	ERP126939	CU458896.1	1094841	.	G	T	131.15	MAB_1080	stop_gained	p.Glu166*	166	protein_coding	HIGH	c.496G>T
ERR5413126	Mycobacteroides abscessus ATCC 19977	UNIVERSITY OF OXFORD, NUFFIELD DEPARTMENT OF MEDIC	ERP126939	CU458896.1	1094948	.	CT	CTT	169.406	MAB_1080	frameshift_variant	p.Tyr202fs	202	protein_coding	HIGH	c.604dupT
ERR5413144	Mycobacteroides abscessus ATCC 19977	UNIVERSITY OF OXFORD, NUFFIELD DEPARTMENT OF MEDIC	ERP126939	CU458896.1	1094354	.	GTT	GT	105.551	MAB_1080	frameshift_variant	p.Leu4fs	4	protein_coding	HIGH	c.11delT
ERR5413226	Mycobacteroides abscessus ATCC 19977	UNIVERSITY OF OXFORD, NUFFIELD DEPARTMENT OF MEDIC	ERP126939	CU458896.1	1094576	.	GTT	GTTTT	228.395	MAB_1080	frameshift_variant	p.His79fs	78	protein_coding	HIGH	c.232_233dupTT
ERR5413296	Mycobacteroides abscessus ATCC 19977	UNIVERSITY OF OXFORD, NUFFIELD DEPARTMENT OF MEDIC	ERP126939	CU458896.1	1094548	.	TGG	TGGG	62.7437	MAB_1080	frameshift_variant	p.Asp69fs	69	protein_coding	HIGH	c.205dupG
ERR5413340	Mycobacteroides abscessus ATCC 19977	UNIVERSITY OF OXFORD, NUFFIELD DEPARTMENT OF MEDIC	ERP126939	CU458896.1	1094576	.	GTT	GTTTT	157.944	MAB_1080	frameshift_variant	p.His79fs	78	protein_coding	HIGH	c.232_233dupTT
ERR5413393	Mycobacteroides abscessus ATCC 19977	UNIVERSITY OF OXFORD, NUFFIELD DEPARTMENT OF MEDIC	ERP126939	CU458896.1	1094437	.	CG	C	109.279	MAB_1080	frameshift_variant	p.Thr32fs	31	protein_coding	HIGH	c.93delG
ERR5413468	Mycobacteroides abscessus ATCC 19977	UNIVERSITY OF OXFORD, NUFFIELD DEPARTMENT OF MEDIC	ERP126939	CU458896.1	1094972	.	CGGGG	CGGG	228.205	MAB_1080	frameshift_variant	p.Asp211fs	211	protein_coding	HIGH	c.631delG
ERR5413505	Mycobacteroides abscessus ATCC 19977	UNIVERSITY OF OXFORD, NUFFIELD DEPARTMENT OF MEDIC	ERP126939	CU458896.1	1094524	.	CTTTT	CTTT	199.347	MAB_1080	frameshift_variant	p.Leu62fs	61	protein_coding	HIGH	c.183delT
ERR5413671	Mycobacteroides abscessus ATCC 19977	UNIVERSITY OF OXFORD, NUFFIELD DEPARTMENT OF MEDIC	ERP126939	CU458896.1	1094437	.	CG	C	107.412	MAB_1080	frameshift_variant	p.Thr32fs	31	protein_coding	HIGH	c.93delG
ERR5413746	Mycobacteroides abscessus ATCC 19977	UNIVERSITY OF OXFORD, NUFFIELD DEPARTMENT OF MEDIC	ERP126939	CU458896.1	1094841	.	G	T	228.25	MAB_1080	stop_gained	p.Glu166*	166	protein_coding	HIGH	c.496G>T
ERR5413776	Mycobacteroides abscessus ATCC 19977	UNIVERSITY OF OXFORD, NUFFIELD DEPARTMENT OF MEDIC	ERP126939	CU458896.1	1094437	.	CG	C	80.4149	MAB_1080	frameshift_variant	p.Thr32fs	31	protein_coding	HIGH	c.93delG
ERR5413785	Mycobacteroides abscessus ATCC 19977	UNIVERSITY OF OXFORD, NUFFIELD DEPARTMENT OF MEDIC	ERP126939	CU458896.1	1094518	.	G	A	225.417	MAB_1080	stop_gained	p.Trp58*	58	protein_coding	HIGH	c.173G>A
ERR5413788	Mycobacteroides abscessus ATCC 19977	UNIVERSITY OF OXFORD, NUFFIELD DEPARTMENT OF MEDIC	ERP126939	CU458896.1	1094640	.	CT	CTT	228.423	MAB_1080	frameshift_variant	p.Glu100fs	99	protein_coding	HIGH	c.296dupT
ERR5413825	Mycobacteroides abscessus ATCC 19977	UNIVERSITY OF OXFORD, NUFFIELD DEPARTMENT OF MEDIC	ERP126939	CU458896.1	1094468	.	TGA	TGAGA	78.6728	MAB_1080	frameshift_variant	p.Leu43fs	42	protein_coding	HIGH	c.124_125dupGA
ERR5413835	Mycobacteroides abscessus ATCC 19977	UNIVERSITY OF OXFORD, NUFFIELD DEPARTMENT OF MEDIC	ERP126939	CU458896.1	1094739	.	AACGCGTTCGGC	AACGCGTTCGGCACGCGTTCGGC	228.349	MAB_1080	frameshift_variant	p.Gly136fs	136	protein_coding	HIGH	c.395_405dupACGCGTTCGGC
ERR5413840	Mycobacteroides abscessus ATCC 19977	UNIVERSITY OF OXFORD, NUFFIELD DEPARTMENT OF MEDIC	ERP126939	CU458896.1	1094640	.	CT	CTT	140.883	MAB_1080	frameshift_variant	p.Glu100fs	99	protein_coding	HIGH	c.296dupT
ERR5413859	Mycobacteroides abscessus ATCC 19977	UNIVERSITY OF OXFORD, NUFFIELD DEPARTMENT OF MEDIC	ERP126939	CU458896.1	1094373	.	TGGG	TGGGG	228.403	MAB_1080	frameshift_variant	p.Ala11fs	11	protein_coding	HIGH	c.31dupG
ERR5413906	Mycobacteroides abscessus ATCC 19977	UNIVERSITY OF OXFORD, NUFFIELD DEPARTMENT OF MEDIC	ERP126939	CU458896.1	1094576	.	GTT	GTTTT	228.409	MAB_1080	frameshift_variant	p.His79fs	78	protein_coding	HIGH	c.232_233dupTT
ERR5413968	Mycobacteroides abscessus ATCC 19977	UNIVERSITY OF OXFORD, NUFFIELD DEPARTMENT OF MEDIC	ERP126939	CU458896.1	1094576	.	GTT	GTTTT	228.201	MAB_1080	frameshift_variant	p.His79fs	78	protein_coding	HIGH	c.232_233dupTT
ERR5414038	Mycobacteroides abscessus ATCC 19977	UNIVERSITY OF OXFORD, NUFFIELD DEPARTMENT OF MEDIC	ERP126939	CU458896.1	1094518	.	G	A	228.409	MAB_1080	stop_gained	p.Trp58*	58	protein_coding	HIGH	c.173G>A
ERR5414059	Mycobacteroides abscessus ATCC 19977	UNIVERSITY OF OXFORD, NUFFIELD DEPARTMENT OF MEDIC	ERP126939	CU458896.1	1094948	.	CT	CTT	165.416	MAB_1080	frameshift_variant	p.Tyr202fs	202	protein_coding	HIGH	c.604dupT
ERR5414096	Mycobacteroides abscessus ATCC 19977	UNIVERSITY OF OXFORD, NUFFIELD DEPARTMENT OF MEDIC	ERP126939	CU458896.1	1094437	.	CG	C	131.385	MAB_1080	frameshift_variant	p.Thr32fs	31	protein_coding	HIGH	c.93delG
ERR5414099	Mycobacteroides abscessus ATCC 19977	UNIVERSITY OF OXFORD, NUFFIELD DEPARTMENT OF MEDIC	ERP126939	CU458896.1	1094576	.	GTT	GTTTT	228.37	MAB_1080	frameshift_variant	p.His79fs	78	protein_coding	HIGH	c.232_233dupTT
ERR5414105	Mycobacteroides abscessus ATCC 19977	UNIVERSITY OF OXFORD, NUFFIELD DEPARTMENT OF MEDIC	ERP126939	CU458896.1	1094437	.	CG	C	22.3144	MAB_1080	frameshift_variant	p.Thr32fs	31	protein_coding	HIGH	c.93delG
ERR5414142	Mycobacteroides abscessus ATCC 19977	UNIVERSITY OF OXFORD, NUFFIELD DEPARTMENT OF MEDIC	ERP126939	CU458896.1	1094373	.	TGGG	TGGGG	228.352	MAB_1080	frameshift_variant	p.Ala11fs	11	protein_coding	HIGH	c.31dupG
ERR5414153	Mycobacteroides abscessus ATCC 19977	UNIVERSITY OF OXFORD, NUFFIELD DEPARTMENT OF MEDIC	ERP126939	CU458896.1	1094753	.	TA	T	63.4147	MAB_1080	frameshift_variant	p.Ser137fs	137	protein_coding	HIGH	c.409delA
ERR5414159	Mycobacteroides abscessus ATCC 19977	UNIVERSITY OF OXFORD, NUFFIELD DEPARTMENT OF MEDIC	ERP126939	CU458896.1	1094373	.	TGGG	TGG	228.371	MAB_1080	frameshift_variant	p.Ala11fs	11	protein_coding	HIGH	c.31delG
ERR5414196	Mycobacteroides abscessus ATCC 19977	UNIVERSITY OF OXFORD, NUFFIELD DEPARTMENT OF MEDIC	ERP126939	CU458896.1	1094640	.	CT	CTT	70.4148	MAB_1080	frameshift_variant	p.Glu100fs	99	protein_coding	HIGH	c.296dupT
ERR5414380	Mycobacteroides abscessus ATCC 19977	UNIVERSITY OF OXFORD, NUFFIELD DEPARTMENT OF MEDIC	ERP126939	CU458896.1	1094739	.	AACGCGTTCGGC	AACGCGTTCGGCACGCGTTCGGC	228.335	MAB_1080	frameshift_variant	p.Gly136fs	136	protein_coding	HIGH	c.395_405dupACGCGTTCGGC
ERR572847	Mycobacteroides abscessus subsp. massiliense	SC	ERP001039	CU458896.1	1094373	.	TGGG	TGG	228.383	MAB_1080	frameshift_variant	p.Ala11fs	11	protein_coding	HIGH	c.31delG
ERR7253665	Mycobacteroides abscessus	FZB	ERP128177	CU458896.1	1094404	.	CT	C	228.412	MAB_1080	frameshift_variant	p.Leu21fs	20	protein_coding	HIGH	c.60delT
ERR7253742	Mycobacteroides abscessus	FZB	ERP128177	CU458896.1	1094972	.	CGGGG	CGGG	185.183	MAB_1080	frameshift_variant	p.Asp211fs	211	protein_coding	HIGH	c.631delG
ERR8266652	Mycobacteroides abscessus	FZB	ERP015597	CU458896.1	1094446	.	CGG	CGGG	228.2	MAB_1080	frameshift_variant	p.Ala35fs	35	protein_coding	HIGH	c.103dupG
SRR12051549	Mycobacteroides abscessus subsp. abscessus	NATIONAL JEWISH HEALTH	SRP159996	CU458896.1	1094889	.	GCGGTGTCCAACGCGCACGG	GCGG	228.378	MAB_1080	frameshift_variant	p.Val183fs	183	protein_coding	HIGH	c.548_563delTGTCCAACGCGCACGG
SRR12051635	Mycobacteroides abscessus subsp. abscessus	NATIONAL JEWISH HEALTH	SRP159996	CU458896.1	1094518	.	G	A	155.205	MAB_1080	stop_gained	p.Trp58*	58	protein_coding	HIGH	c.173G>A
SRR12051667	Mycobacteroides abscessus subsp. abscessus	NATIONAL JEWISH HEALTH	SRP159996	CU458896.1	1094961	.	AT	ATT	228.325	MAB_1080	frameshift_variant	p.Ser207fs	206	protein_coding	HIGH	c.617dupT
SRR12051707	Mycobacteroides abscessus subsp. abscessus	NATIONAL JEWISH HEALTH	SRP159996	CU458896.1	1094360	.	CAA	CAAA	228.331	MAB_1080	frameshift_variant	p.Val7fs	6	protein_coding	HIGH	c.17dupA
SRR12051708	Mycobacteroides abscessus subsp. abscessus	NATIONAL JEWISH HEALTH	SRP159996	CU458896.1	1094360	.	CAA	CAAA	225.417	MAB_1080	frameshift_variant	p.Val7fs	6	protein_coding	HIGH	c.17dupA
SRR12051758	Mycobacteroides abscessus subsp. abscessus	NATIONAL JEWISH HEALTH	SRP159996	CU458896.1	1094540	.	GTTT	GTTTT	228.357	MAB_1080	frameshift_variant	p.Pro67fs	67	protein_coding	HIGH	c.198dupT
SRR12051848	Mycobacteroides abscessus subsp. abscessus	NATIONAL JEWISH HEALTH	SRP159996	CU458896.1	1094640	.	CT	CTT	225.417	MAB_1080	frameshift_variant	p.Glu100fs	99	protein_coding	HIGH	c.296dupT
SRR16943764	Mycobacteroides abscessus subsp. abscessus	UNIVERSITY OF TORONTO	SRP346037	CU458896.1	1094648	.	GGGTTACCAGGTTGGTTACC	GGGTTACC	30.4738	MAB_1080	disruptive_inframe_deletion	p.Gln104_Tyr107del	104	protein_coding	MODERATE	c.311_322delAGGTTGGTTACC
SRR16943768	Mycobacteroides abscessus subsp. abscessus	UNIVERSITY OF TORONTO	SRP346037	CU458896.1	1094648	.	GGGTTACCAGGTTGGTTACC	GGGTTACC	89.8094	MAB_1080	disruptive_inframe_deletion	p.Gln104_Tyr107del	104	protein_coding	MODERATE	c.311_322delAGGTTGGTTACC
SRR17798182	Mycobacteroides abscessus subsp. abscessus	NATIONAL JEWISH HEALTH	SRP159996	CU458896.1	1094540	.	GTTT	GTTTT	228.415	MAB_1080	frameshift_variant	p.Pro67fs	67	protein_coding	HIGH	c.198dupT
SRR17798183	Mycobacteroides abscessus subsp. abscessus	NATIONAL JEWISH HEALTH	SRP159996	CU458896.1	1094540	.	GTTT	GTTTT	228.377	MAB_1080	frameshift_variant	p.Pro67fs	67	protein_coding	HIGH	c.198dupT
SRR18969500	Mycobacteroides abscessus	MONASH UNVERSITY	SRP372778	CU458896.1	1094648	.	GGGTTACCAGGTTGGTTACC	GGGTTACC	111.916	MAB_1080	disruptive_inframe_deletion	p.Gln104_Tyr107del	104	protein_coding	MODERATE	c.311_322delAGGTTGGTTACC
SRR18969502	Mycobacteroides abscessus	MONASH UNVERSITY	SRP372778	CU458896.1	1094648	.	GGGTTACCAGGTTGGTTACC	GGGTTACC	151.76	MAB_1080	disruptive_inframe_deletion	p.Gln104_Tyr107del	104	protein_coding	MODERATE	c.311_322delAGGTTGGTTACC
SRR18969526	Mycobacteroides abscessus	MONASH UNVERSITY	SRP372778	CU458896.1	1094648	.	GGGTTACCAGGTTGGTTACC	GGGTTACC	54.3913	MAB_1080	disruptive_inframe_deletion	p.Gln104_Tyr107del	104	protein_coding	MODERATE	c.311_322delAGGTTGGTTACC
SRR21939525	Mycobacteroides abscessus	WASHINGTON UNIVERSITY IN ST. LOUIS	SRP403130	CU458896.1	1094519	.	G	A	225.417	MAB_1080	stop_gained	p.Trp58*	58	protein_coding	HIGH	c.174G>A
SRR21939526	Mycobacteroides abscessus	WASHINGTON UNIVERSITY IN ST. LOUIS	SRP403130	CU458896.1	1094519	.	G	A	225.422	MAB_1080	stop_gained	p.Trp58*	58	protein_coding	HIGH	c.174G>A
SRR21939571	Mycobacteroides abscessus	WASHINGTON UNIVERSITY IN ST. LOUIS	SRP403130	CU458896.1	1094841	.	G	T	228.319	MAB_1080	stop_gained	p.Glu166*	166	protein_coding	HIGH	c.496G>T
SRR23701785	Mycobacteroides abscessus	SOUTH AUSTRALIAN HEALTH AND MEDICAL RESEARCH INSTITUTE	SRP425679	CU458896.1	1094374	.	G	A	225.417	MAB_1080	stop_gained	p.Trp10*	10	protein_coding	HIGH	c.29G>A
SRR23701786	Mycobacteroides abscessus	SOUTH AUSTRALIAN HEALTH AND MEDICAL RESEARCH INSTITUTE	SRP425679	CU458896.1	1094374	.	G	A	225.426	MAB_1080	stop_gained	p.Trp10*	10	protein_coding	HIGH	c.29G>A
SRR25361569	Mycobacteroides abscessus subsp. abscessus	NSW HEALTH PATHOLOGY	SRP450511	CU458896.1	1094444	.	GA	G	29.4193	MAB_1080	frameshift_variant	p.Thr34fs	34	protein_coding	HIGH	c.100delA
SRR6045345	Mycobacteroides abscessus	MODMEDMICOXFORD	SRP117784	CU458896.1	1094518	.	G	A	225.417	MAB_1080	stop_gained	p.Trp58*	58	protein_coding	HIGH	c.173G>A
SRR6045490	Mycobacteroides abscessus	MODMEDMICOXFORD	SRP117784	CU458896.1	1094841	.	G	T	133.124	MAB_1080	stop_gained	p.Glu166*	166	protein_coding	HIGH	c.496G>T
SRR6045566	Mycobacteroides abscessus	MODMEDMICOXFORD	SRP117784	CU458896.1	1094468	.	TGA	TGAGA	78.6685	MAB_1080	frameshift_variant	p.Leu43fs	42	protein_coding	HIGH	c.124_125dupGA
SRR6045869	Mycobacteroides abscessus	MODMEDMICOXFORD	SRP117784	CU458896.1	1094841	.	G	T	88.1274	MAB_1080	stop_gained	p.Glu166*	166	protein_coding	HIGH	c.496G>T
SRR6045906	Mycobacteroides abscessus	MODMEDMICOXFORD	SRP117784	CU458896.1	1094524	.	CTTTT	CTTT	206.258	MAB_1080	frameshift_variant	p.Leu62fs	61	protein_coding	HIGH	c.183delT
SRR6046296	Mycobacteroides abscessus	MODMEDMICOXFORD	SRP117784	CU458896.1	1094524	.	CTTTT	CTTT	194.346	MAB_1080	frameshift_variant	p.Leu62fs	61	protein_coding	HIGH	c.183delT
SRR6046318	Mycobacteroides abscessus	MODMEDMICOXFORD	SRP117784	CU458896.1	1094841	.	G	T	150.169	MAB_1080	stop_gained	p.Glu166*	166	protein_coding	HIGH	c.496G>T
SRR6046777	Mycobacteroides abscessus	MODMEDMICOXFORD	SRP117784	CU458896.1	1094518	.	G	A	225.417	MAB_1080	stop_gained	p.Trp58*	58	protein_coding	HIGH	c.173G>A
SRR6046866	Mycobacteroides abscessus	MODMEDMICOXFORD	SRP117784	CU458896.1	1094518	.	G	A	225.422	MAB_1080	stop_gained	p.Trp58*	58	protein_coding	HIGH	c.173G>A
SRR6388699	Mycobacteroides abscessus	MODMEDMICOXFORD	SRP127025	CU458896.1	1094972	.	CGGGG	CGGG	228.206	MAB_1080	frameshift_variant	p.Asp211fs	211	protein_coding	HIGH	c.631delG
SRR7800412	Mycobacteroides abscessus subsp. abscessus	NATIONAL JEWISH HEALTH	SRP159996	CU458896.1	1094360	.	CAA	CAAA	228.37	MAB_1080	frameshift_variant	p.Val7fs	6	protein_coding	HIGH	c.17dupA
SRR7800434	Mycobacteroides abscessus subsp. abscessus	NATIONAL JEWISH HEALTH	SRP159996	CU458896.1	1094916	.	ACCGGTGC	AC	228.407	MAB_1080	disruptive_inframe_deletion	p.Gly192_Ala193del	191	protein_coding	MODERATE	c.573_578delCGGTGC
SRR7800554	Mycobacteroides abscessus subsp. abscessus	NATIONAL JEWISH HEALTH	SRP159996	CU458896.1	1094437	.	CG	C	36.4154	MAB_1080	frameshift_variant	p.Thr32fs	31	protein_coding	HIGH	c.93delG
SRR7800707	Mycobacteroides abscessus subsp. abscessus	NATIONAL JEWISH HEALTH	SRP159996	CU458896.1	1094629	.	TC	T	23.434	MAB_1080	frameshift_variant	p.Phe95fs	95	protein_coding	HIGH	c.285delC
