# Supplementary material for: Durlobactam to boost the clinical utility of standard of care β-lactams against Mycobacterium abscessus lung disease
Source: Antimicrob Agents Chemother. 2024 Nov 20;69(1):e01046-24. doi: 10.1128/aac.01046-24 (PMC11784023; doi:10.1128/aac.01046-24)
Supplement: Data Set S3 — Results of the search for genetic polymorphisms in mmpL11 (MAB_4529) in 10,000 published genomes. [file aac.01046-24-s0003.xlsx]

## Sheet: Legend
Column legend
1. SRA_ID: unique identifier (accession number) for a sequence data stored in the Sequence Read Archive (SRA) database.
2.ORGANISM: the species/subspecies from which the sequencing data was obtained.
3. SUBMITTED_BY: the institution that submitted the sequencing data.
4. CHROM: refers to the chromosome on which a particular variant or mutation is located. Lists the accession number for the reference genome.
5. POS: refers to the position of the variant on the reference genome.
6. REF: the nucleotide base(s) that is present in the reference genome at a specific position.
7. ALT: the alternative base(s) that differ from the refference base at the same position.
8. QUAL: quality score of the variant call.
9. GENE: the gene that harbors the varaint.
10. HGVS_C: describes variant effect on the nucleotide sequence.
11. HGVS_P: describes variant effect on the amino acid sequence.
12. EFFECT: describes the impact of a variant on the gene and its encoded protein.

## Sheet: S DATA 3_MAB4529 fs_sg_dsINDEL
File Name	ScientificName	CenterName	SRAStudy	CHROM	POS	ID	REF	ALT	QUAL	GENE	EFFECT	HGVS_P	AA_POS	BIOTYPE	IMPACT	HGVS_C
DRR245225	Mycobacteroides abscessus	NIID	DRP006603	CU458896.1	4611781	.	GGCCCACGCCCACGCCCA	GGCCCACGCCCA	228.336	MAB_4529	disruptive_inframe_deletion	p.His438_Ala439del	438	protein_coding	MODERATE	c.1314_1319delCGCCCA
DRR317583	Mycobacteroides abscessus	NIID	DRP008327	CU458896.1	4611781	.	GGCCCACGCCCACGCCCA	GGCCCACGCCCA	228.306	MAB_4529	disruptive_inframe_deletion	p.His438_Ala439del	438	protein_coding	MODERATE	c.1314_1319delCGCCCA
DRR444217	Mycobacteroides abscessus subsp. abscessus	JUNTENDO	DRP009619	CU458896.1	4611781	.	GGCCCACGCCCACGCCCA	GGCCCACGCCCACGCCCACGCCCA	228.337	MAB_4529	disruptive_inframe_insertion	p.His438_Ala439dup	440	protein_coding	MODERATE	c.1314_1319dupCGCCCA
ERR115082	Mycobacteroides abscessus	SC	ERP001039	CU458896.1	4613183	.	ATG	ATGTG	228.328	MAB_4529	frameshift_variant	p.Glu903fs	903	protein_coding	HIGH	c.2705_2706dupTG
ERR2524301	Mycobacteroides abscessus	THE WELLCOME TRUST SANGER INSTITUTE	ERP001039	CU458896.1	4611781	.	GGCCCACGCCCACGCCCA	GGCCCACGCCCA	228.341	MAB_4529	disruptive_inframe_deletion	p.His438_Ala439del	438	protein_coding	MODERATE	c.1314_1319delCGCCCA
ERR337803	Mycobacteroides abscessus subsp. abscessus	SC	ERP001039	CU458896.1	4612111	.	CA	C	228.42	MAB_4529	frameshift_variant	p.Thr545fs	545	protein_coding	HIGH	c.1633delA
ERR343179	Mycobacteroides abscessus subsp. abscessus	SC	ERP001039	CU458896.1	4610890	.	TCGC	TC	228.384	MAB_4529	frameshift_variant	p.Arg138fs	138	protein_coding	HIGH	c.413_414delGC
ERR349283	Mycobacteroides abscessus subsp. abscessus	SC	ERP001039	CU458896.1	4611781	.	GGCCCACGCCCACGCCCA	GGCCCACGCCCA	228.254	MAB_4529	disruptive_inframe_deletion	p.His438_Ala439del	438	protein_coding	MODERATE	c.1314_1319delCGCCCA
ERR349317	Mycobacteroides abscessus subsp. abscessus	SC	ERP001039	CU458896.1	4611781	.	GGCCCACGCCCACGCCCA	GGCCCACGCCCA	228.272	MAB_4529	disruptive_inframe_deletion	p.His438_Ala439del	438	protein_coding	MODERATE	c.1314_1319delCGCCCA
ERR351976	Mycobacteroides abscessus subsp. abscessus	SC	ERP001039	CU458896.1	4610890	.	TCGC	TC	228.373	MAB_4529	frameshift_variant	p.Arg138fs	138	protein_coding	HIGH	c.413_414delGC
ERR373990	Mycobacteroides abscessus subsp. abscessus	SC	ERP001039	CU458896.1	4611781	.	GGCCCACGCCCACGCCCA	GGCCCACGCCCA	228.245	MAB_4529	disruptive_inframe_deletion	p.His438_Ala439del	438	protein_coding	MODERATE	c.1314_1319delCGCCCA
ERR374041	Mycobacteroides abscessus subsp. abscessus	SC	ERP001039	CU458896.1	4610890	.	TCGC	TC	228.376	MAB_4529	frameshift_variant	p.Arg138fs	138	protein_coding	HIGH	c.413_414delGC
ERR374100	Mycobacteroides abscessus subsp. abscessus	SC	ERP001039	CU458896.1	4610890	.	TCGC	TC	228.423	MAB_4529	frameshift_variant	p.Arg138fs	138	protein_coding	HIGH	c.413_414delGC
ERR5412241	Mycobacteroides abscessus ATCC 19977	UNIVERSITY OF OXFORD, NUFFIELD DEPARTMENT OF MEDIC	ERP126939	CU458896.1	4612582	.	CGGG	CGGGG	228.367	MAB_4529	frameshift_variant	p.Trp703fs	703	protein_coding	HIGH	c.2106dupG
ERR5412487	Mycobacteroides abscessus ATCC 19977	UNIVERSITY OF OXFORD, NUFFIELD DEPARTMENT OF MEDIC	ERP126939	CU458896.1	4612780	.	CACGCAGGCCGT	C	67.8035	MAB_4529	frameshift_variant	p.Thr768fs	768	protein_coding	HIGH	c.2302_2312delACGCAGGCCGT
ERR5412614	Mycobacteroides abscessus ATCC 19977	UNIVERSITY OF OXFORD, NUFFIELD DEPARTMENT OF MEDIC	ERP126939	CU458896.1	4612622	.	ACCCCC	ACCCCCC	228.393	MAB_4529	frameshift_variant	p.Cys717fs	717	protein_coding	HIGH	c.2148dupC
ERR5412660	Mycobacteroides abscessus ATCC 19977	UNIVERSITY OF OXFORD, NUFFIELD DEPARTMENT OF MEDIC	ERP126939	CU458896.1	4612661	.	AGCGCGC	AGCGC	228.381	MAB_4529	frameshift_variant	p.Leu730fs	729	protein_coding	HIGH	c.2187_2188delGC
ERR5412988	Mycobacteroides abscessus ATCC 19977	UNIVERSITY OF OXFORD, NUFFIELD DEPARTMENT OF MEDIC	ERP126939	CU458896.1	4612661	.	AGCGCGC	AGCGC	228.382	MAB_4529	frameshift_variant	p.Leu730fs	729	protein_coding	HIGH	c.2187_2188delGC
ERR5413073	Mycobacteroides abscessus ATCC 19977	UNIVERSITY OF OXFORD, NUFFIELD DEPARTMENT OF MEDIC	ERP126939	CU458896.1	4612661	.	AGCGCGC	AGCGC	228.372	MAB_4529	frameshift_variant	p.Leu730fs	729	protein_coding	HIGH	c.2187_2188delGC
ERR5413378	Mycobacteroides abscessus ATCC 19977	UNIVERSITY OF OXFORD, NUFFIELD DEPARTMENT OF MEDIC	ERP126939	CU458896.1	4612661	.	AGCGCGC	AGCGC	151.094	MAB_4529	frameshift_variant	p.Leu730fs	729	protein_coding	HIGH	c.2187_2188delGC
ERR5413704	Mycobacteroides abscessus ATCC 19977	UNIVERSITY OF OXFORD, NUFFIELD DEPARTMENT OF MEDIC	ERP126939	CU458896.1	4612622	.	ACCCCC	ACCCCCC	228.312	MAB_4529	frameshift_variant	p.Cys717fs	717	protein_coding	HIGH	c.2148dupC
ERR5414037	Mycobacteroides abscessus ATCC 19977	UNIVERSITY OF OXFORD, NUFFIELD DEPARTMENT OF MEDIC	ERP126939	CU458896.1	4613184	.	TGG	TGGG	228.355	MAB_4529	frameshift_variant	p.Glu903fs	903	protein_coding	HIGH	c.2707dupG
ERR5414116	Mycobacteroides abscessus ATCC 19977	UNIVERSITY OF OXFORD, NUFFIELD DEPARTMENT OF MEDIC	ERP126939	CU458896.1	4610794	.	TCCCCC	TCCCC	228.373	MAB_4529	frameshift_variant	p.Pro107fs	107	protein_coding	HIGH	c.320delC
ERR7253750	Mycobacteroides abscessus	FZB	ERP128177	CU458896.1	4612947	.	AATGCGTGGTG	A	228.38	MAB_4529	frameshift_variant	p.Lys823fs	823	protein_coding	HIGH	c.2469_2478delATGCGTGGTG
SRR25361445	Mycobacteroides abscessus subsp. abscessus	NSW HEALTH PATHOLOGY	SRP450511	CU458896.1	4611781	.	GGCCCACGCCCACGCCCA	GGCCCACGCCCA	228.366	MAB_4529	disruptive_inframe_deletion	p.His438_Ala439del	438	protein_coding	MODERATE	c.1314_1319delCGCCCA
SRR25361473	Mycobacteroides abscessus subsp. abscessus	NSW HEALTH PATHOLOGY	SRP450511	CU458896.1	4611781	.	GGCCCACGCCCACGCCCA	GGCCCACGCCCA	228.393	MAB_4529	disruptive_inframe_deletion	p.His438_Ala439del	438	protein_coding	MODERATE	c.1314_1319delCGCCCA
SRR25361532	Mycobacteroides abscessus subsp. abscessus	NSW HEALTH PATHOLOGY	SRP450511	CU458896.1	4611781	.	GGCCCACGCCCACGCCCA	GGCCCACGCCCA	228.353	MAB_4529	disruptive_inframe_deletion	p.His438_Ala439del	438	protein_coding	MODERATE	c.1314_1319delCGCCCA
SRR25404843	Mycobacteroides abscessus	NATIONAL JEWISH HEALTH	SRP335589	CU458896.1	4611781	.	GGCCCACGCCCACGCCCA	GGCCCACGCCCA	228.299	MAB_4529	disruptive_inframe_deletion	p.His438_Ala439del	438	protein_coding	MODERATE	c.1314_1319delCGCCCA
SRR26033568	Mycobacteroides abscessus subsp. abscessus	NATIONAL JEWISH HEALTH	SRP335589	CU458896.1	4611781	.	GGCCCACGCCCACGCCCA	GGCCCACGCCCA	228.297	MAB_4529	disruptive_inframe_deletion	p.His438_Ala439del	438	protein_coding	MODERATE	c.1314_1319delCGCCCA
SRR7800593	Mycobacteroides abscessus subsp. abscessus	NATIONAL JEWISH HEALTH	SRP159996	CU458896.1	4611781	.	GGCCCACGCCCACGCCCA	GGCCCACGCCCA	228.392	MAB_4529	disruptive_inframe_deletion	p.His438_Ala439del	438	protein_coding	MODERATE	c.1314_1319delCGCCCA
